# Supplementary material for: An analysis of tissue-specific alternative splicing at the protein level
Source: PLoS Comput Biol. 2020 Oct 5;16(10):e1008287. doi: 10.1371/journal.pcbi.1008287 (PMC7561204; doi:10.1371/journal.pcbi.1008287)
Supplement: S1 Table — (XLSX) [file pcbi.1008287.s008.xlsx]

## Sheet: SuppTable
Events w. group	Ensembl Gene ID	Ensembl Transcript ID (main)	Ensembl Transcript ID (alt)	Mechanism of AS	Effect of AS	GS or TS at proteomic level	GS RNA-seq	Age	Total PEDs (main)	Group-specific PEDs (main)	Total PEDs (alt)	Group-specific PEDs (alt)
ABI2	ENSG00000138443	ENST00000424558	ENST00000430418	Skipped exon	Indel	TS	Yes	Ancient	13	digestive(3);muscle(2);nervous(3);reproductive(4);urinary(1)	3	nervous(3)
ABLIM1	ENSG00000099204	ENST00000369256	ENST00000369252	Alt 3' SS	Micro Indel	Not	Yes	Ancient	4	muscle(2);reproductive(2)	3	blood(1);endocrine(1);reproductive(1)
ACIN1	ENSG00000100813	ENST00000262710	ENST00000555053	Alt 3' SS	Micro Indel	Not	No	Theria	17	blood(5);digestive(3);endocrine(1);nervous(3);reproductive(4);urinary(1)	6	blood(2);digestive(1);reproductive(2);urinary(1)
ACOX1	ENSG00000161533	ENST00000301608	ENST00000293217	Mut. Excl. Exon	Homologous exon swap	GS	Yes	Ancient	7	liver(6);urinary(1)	5	blood(1);digestive(1);liver(1);nervous(1);reproductive(1)
ACP1	ENSG00000143727	ENST00000272065	ENST00000272067	Mut. Excl. Exon	Homologous exon swap	Not	Yes	Ancient	186	blood(43);digestive(28);endocrine(3);liver(15);muscle(23);nervous(28);reproductive(23);urinary(17);placenta(3);respiratory(3)	7	reproductive(3);blood(1);digestive(1);nervous(1);urinary(1)
ACSL6	ENSG00000164398	ENST00000379264	ENST00000296869	Mut. Excl. Exon	Homologous exon swap	Not	Yes	Ancient	9	nervous(7);reproductive(2)	4	nervous(2);reproductive(2)
ACTN1	ENSG00000072110	ENST00000438964	ENST00000394419	Skipped exon	Indel	TS&GS	Yes	Ancient	74	blood(4);digestive(29);endocrine(2);muscle(6);nervous(3);reproductive(10);respiratory(1);urinary(19)	3	nervous(3)
ACTN1_2	ENSG00000072110	ENST00000438964	ENST00000193403	Mut. Excl. Exon	Homologous exon swap	TS&GS	Yes	Ancient	105	blood(5);digestive(39);endocrine(3);liver(1);muscle(7);nervous(6);reproductive(15);respiratory(2);urinary(27)	51	blood(12);digestive(9);endocrine(2);liver(6);muscle(6);nervous(3);placenta(2);reproductive(6);respiratory(1);urinary(4)
ACTN4	ENSG00000130402	ENST00000252699	ENST00000440400	Mut. Excl. Exon	Homologous exon swap	TS&GS	Yes	Ancient	162	blood(32);digestive(23);endocrine(7);liver(14);muscle(18);nervous(18);placenta(5);reproductive(19);respiratory(8);urinary(18)	18	blood(1);digestive(1);endocrine(2);nervous(11);reproductive(2);urinary(1)
ACTN4_2	ENSG00000130402	ENST00000252699	ENST00000586538	Mut. Excl. Exon	Homologous exon swap	GS	Yes	Ancient	121	blood(22);digestive(20);endocrine(4);liver(13);muscle(14);nervous(10);placenta(4);reproductive(15);respiratory(5);urinary(14)	78	blood(9);digestive(12);endocrine(5);liver(1);muscle(4);nervous(23);reproductive(14);respiratory(2);urinary(8)
ADD1	ENSG00000087274	ENST00000398123;ENST00000398125	ENST00000355842	Alt 5' SS	Indel	GS	Yes	Ancient	54	blood(10);digestive(8);endocrine(1);liver(4);muscle(7);nervous(8);placenta(1);reproductive(7);respiratory(2);urinary(6)	3	nervous(3)
AFDN	ENSG00000130396	ENST00000392112	ENST00000400822	Skipped exon	Indel	GS	Yes	Ancient	6	digestive(1);liver(1);nervous(2);reproductive(2)	3	nervous(3)
AGAP1	ENSG00000157985	ENST00000409538	ENST00000336665	Alt Prom	N-terminal swap	Not	No	Tetrapoda	8	nervous(8)	4	nervous(4)
AGAP2	ENSG00000135439	ENST00000547588	ENST00000257897	Alt Prom	N-terminal swap	GS	Yes	Ancient	3	nervous(3)	11	blood(11)
ALB	ENSG00000163631	ENST00000295897	ENST00000509063	Alt Poly A	C-terminal swap	Not	-	Primates	121	blood(4);digestive(26);endocrine(6);liver(12);muscle(15);nervous(16);placenta(3);reproductive(14);respiratory(5);urinary(20)	4	digestive(2);reproductive(1);urinary(1)
ANK2	ENSG00000145362	ENST00000357077	ENST00000264366	Skipped exon	Indel	Not	No	Ancient	18	digestive(1);nervous(16);urinary(1)	11	muscle(3);nervous(6);reproductive(2)
ANK2_2	ENSG00000145362	ENST00000357077	ENST00000514960	Skipped exon	Indel	GS	Yes	Ancient	3	muscle(1);nervous(2)	6	muscle(3);nervous(3)
ANK3	ENSG00000151150	ENST00000280772	ENST00000467420	Skipped exon	Indel	TS&GS	-	Ancient	3	muscle(1);nervous(2)	8	nervous(8)
ANXA6	ENSG00000197043	ENST00000354546	ENST00000521512	Skipped exon	Indel	Not	No	Tetrapoda	109	blood(19);digestive(19);endocrine(3);liver(8);muscle(12);nervous(15);placenta(2);reproductive(13);respiratory(4);urinary(14)	92	blood(16);digestive(19);endocrine(3);liver(9);muscle(6);nervous(15);placenta(2);reproductive(11);respiratory(1);urinary(10)
AP1B1	ENSG00000100280	ENST00000432560;ENST00000415447;ENST00000402502	ENST00000357586;ENST00000405198	Skipped exon	Micro Indel	Not	Yes	Ancient	41	blood(9);digestive(6);liver(6);muscle(1);nervous(5);placenta(1);reproductive(8);respiratory(1);urinary(4)	42	blood(11);digestive(5);endocrine(1);liver(4);muscle(3);nervous(7);placenta(1);reproductive(8);urinary(2)
AP1S2	ENSG00000182287	ENST00000329235	ENST00000545766	Skipped exon	Micro Indel	GS	Yes	Ancient	46	blood(14);digestive(8);endocrine(1);liver(1);muscle(3);nervous(5);placenta(2);reproductive(6);respiratory(2);urinary(4)	8	nervous(8)
AP2A2	ENSG00000183020	ENST00000448903	ENST00000332231	Alt 3' SS	Micro Indel	Not	No	Tetrapoda	35	blood(5);digestive(8);endocrine(1);liver(1);muscle(2);nervous(8);placenta(1);reproductive(7);urinary(2)	15	digestive(1);endocrine(1);liver(1);muscle(1);nervous(7);reproductive(4)
API5	ENSG00000166181	ENST00000378852	ENST00000531273	Alt 3' SS	C-terminal swap	Not	No	Ancient	18	blood(6);digestive(2);liver(1);muscle(3);reproductive(5);urinary(1)	5	blood(4);digestive(1)
ARFIP1	ENSG00000164144	ENST00000353617;ENST00000451320	ENST00000405727;ENST00000356064	Skipped exon	Indel	Not	Yes	Tetrapoda	34	blood(6);digestive(9);reproductive(8);urinary(4);liver(3);muscle(3);nervous(1)	10	blood(5);nervous(3);reproductive(2)
ARHGAP25	ENSG00000163219	ENST00000409220	ENST00000409030	Alt 3' SS	Micro Indel	Not	No	Primates	14	blood(11);digestive(1);reproductive(2)	5	blood(5)
ARHGAP27	ENSG00000159314	ENST00000428638	ENST00000532038	Alt Prom	N-terminal swap	Not	Yes	Theria	6	blood(5);digestive(1)	5	blood(5)
ARMC10	ENSG00000170632	ENST00000323716	ENST00000441711	Skipped exon	Indel	Not	Yes	Primates	5	blood(1);nervous(1);reproductive(2);urinary(1)	7	digestive(1);nervous(5);urinary(1)
ASPH	ENSG00000198363	ENST00000379454	ENST00000522603	Alt Poly A	C-terminal swap	TS&GS	Yes	Ancient	146	digestive(28);endocrine(3);nervous(29);reproductive(29);respiratory(3);urinary(10);liver(15);muscle(15);blood(11);placenta(3)	4	muscle(4)
ATE1	ENSG00000107669	ENST00000369043	ENST00000224652	Mut. Excl. Exon	Homologous exon swap	Not	Yes	Ancient	12	blood(1);digestive(1);liver(1);reproductive(5);urinary(3);nervous(1)	9	blood(4);nervous(1);reproductive(3);urinary(1)
ATP2B1	ENSG00000070961	ENST00000261173;ENST00000428670	ENST00000359142	Alt Poly A	Homologous exon swap	TS	Yes	Ancient	6	blood(1);nervous(3);reproductive(1);urinary(1)	3	nervous(3)
ATP2B2	ENSG00000157087	ENST00000360273;ENST00000352432	ENST00000638646;ENST00000460129	Alt Poly A	Homologous exon swap	Not	No	Ancient	19	liver(2);nervous(17)	12	nervous(12)
ATP2B4	ENSG00000058668	ENST00000367218;ENST00000341360	ENST00000357681	Alt Poly A	Homologous exon swap	GS	Yes	Ancient	26	digestive(11);muscle(1);nervous(7);urinary(7)	74	blood(18);digestive(7);endocrine(4);liver(4);muscle(1);nervous(18);placenta(1);reproductive(13);respiratory(3);urinary(5)
ATXN2L	ENSG00000168488	ENST00000336783	ENST00000564304	Alt 3' SS	Indel	Not	No	Theria	21	blood(9);digestive(2);liver(1);muscle(1);nervous(2);reproductive(4);urinary(2)	4	blood(2);nervous(1);reproductive(1)
BAX	ENSG00000087088	ENST00000345358	ENST00000354470	Alt Prom	Indel	Not	No	Primates	232	blood(71);digestive(36);endocrine(5);liver(16);muscle(17);nervous(21);placenta(3);reproductive(39);respiratory(6);urinary(18)	6	blood(4);muscle(1);urinary(1)
BIN1	ENSG00000136717	ENST00000393040	ENST00000316724	Skipped exon	Indel	TS&GS	Yes	Ancient	7	blood(1);digestive(1);liver(1);muscle(1);nervous(1);reproductive(2)	12	nervous(12)
BPNT1	ENSG00000162813	ENST00000322067;ENST00000469520	ENST00000354807	Skipped exon	Indel	Not	Yes	Theria	57	blood(11);digestive(8);liver(4);muscle(6);nervous(10);placenta(2);reproductive(8);respiratory(2);urinary(6)	3	nervous(1);reproductive(2)
C2CD5	ENSG00000111731	ENST00000542676;ENST00000446597	ENST00000396028	Mut. Excl. Exon	Internal swap	TS&GS	Yes	Ancient	9	blood(8);reproductive(1)	4	nervous(3);reproductive(1)
CABYR	ENSG00000154040	ENST00000463087;ENST00000621648;ENST00000486759	ENST00000399499;ENST00000399496	Alt 5' SS	C-terminal swap	Not	No	Theria	7	reproductive(7)	5	reproductive(5)
CACNA2D1	ENSG00000153956	ENST00000356253	ENST00000356860	Skipped exon	Indel	GS	Yes	Ancient	24	digestive(7);liver(2);muscle(4);nervous(2);reproductive(7);urinary(2)	11	nervous(8);reproductive(1);digestive(2)
CADPS	ENSG00000163618	ENST00000383710	ENST00000542833	Skipped exon	Micro Indel	Not	Yes	Ancient	13	digestive(1);endocrine(1);nervous(9);reproductive(1);urinary(1)	8	nervous(8)
CALD1	ENSG00000122786	ENST00000361675	ENST00000361901	Alt 5' SS	Indel	TS&GS	Yes	Ancient	192	digestive(82);endocrine(6);liver(1);muscle(5);nervous(1);reproductive(19);respiratory(5);urinary(73)	11	blood(1);digestive(4);endocrine(1);reproductive(4);urinary(1)
CALU	ENSG00000128595	ENST00000249364	ENST00000449187	Mut. Excl. Exon	Homologous exon swap	Not	No	Ancient	45	blood(3);digestive(3);liver(5);muscle(8);nervous(4);placenta(1);reproductive(13);respiratory(1);urinary(6);endocrine(1)	13	digestive(1);liver(3);muscle(4);reproductive(5)
CAMK2G	ENSG00000148660	ENST00000394762	ENST00000322680	Skipped exon	Indel	TS&GS	Yes	Ancient	18	blood(4);digestive(5);nervous(4);reproductive(1);urinary(4)	9	nervous(9)
CAMK2G_2	ENSG00000148660	ENST00000394762	ENST00000322635	Mut. Excl. Exon	Internal swap	TS&GS	Yes	Ancient	18	blood(8);digestive(3);nervous(5);urinary(2)	8	nervous(8)
CAMK2G_3	ENSG00000148660	ENST00000394762	ENST00000351293	Skipped exon	Indel	Not	Yes	Tetrapoda	18	blood(8);digestive(3);nervous(5);urinary(2)	4	blood(2);nervous(1);urinary(1)
CAMSAP3	ENSG00000076826	ENST00000446248	ENST00000160298	Skipped exon	Indel	GS	Yes	Ancient	6	nervous(6)	5	liver(1);reproductive(3);urinary(1)
CAPZB	ENSG00000077549	ENST00000433834	ENST00000375142	Alt Poly A	Homologous exon swap	GS	Yes	Ancient	146	blood(33);digestive(22);endocrine(5);liver(3);muscle(5);nervous(22);placenta(3);reproductive(30);respiratory(3);urinary(20)	13	digestive(4);muscle(4);nervous(1);reproductive(2);urinary(2)
CASK	ENSG00000147044	ENST00000378158	ENST00000421587	Skipped exon	Indel	GS	Yes	Ancient	6	nervous(6)	8	digestive(2);nervous(2);reproductive(3);respiratory(1)
CAST	ENSG00000153113	ENST00000508830	ENST00000511049	Alt 3' SS	Micro Indel	Not	Yes	Theria	24	blood(11);digestive(5);reproductive(3);urinary(5)	13	blood(8);digestive(2);reproductive(1);urinary(2)
CBFB	ENSG00000067955	ENST00000412916	ENST00000290858	Alt 5' SS	C-terminal swap	GS	No	Theria	15	blood(10);digestive(1);reproductive(3);respiratory(1)	12	blood(11);urinary(1)
CDC37	ENSG00000105401	ENST00000222005	ENST00000589625	Alt 5' SS	Indel	Not	No	Primates	47	blood(9);digestive(6);endocrine(1);liver(4);muscle(9);nervous(6);placenta(2);reproductive(6);respiratory(1);urinary(3)	3	blood(1);nervous(1);reproductive(1)
CDC42	ENSG00000070831	ENST00000400259;ENST00000344548	ENST00000315554	Alt Poly A	Homologous exon swap	GS	Yes	Ancient	89	blood(17);muscle(11);reproductive(14);digestive(14);endocrine(3);liver(7);nervous(12);placenta(3);respiratory(1);urinary(7)	3	nervous(3)
CHL1	ENSG00000134121	ENST00000397491;ENST00000256509	ENST00000620033;ENST00000445697	Skipped exon	Indel	Not	Yes	Ancient	6	nervous(6)	7	digestive(1);nervous(4);reproductive(1);urinary(1)
CLASP2	ENSG00000163539	ENST00000461133	ENST00000359576	Skipped exon	Indel	Not	Yes	Ancient	18	blood(6);digestive(2);liver(1);muscle(3);nervous(2);reproductive(2);respiratory(1);urinary(1)	3	nervous(3)
CLIP2	ENSG00000106665	ENST00000223398;ENST00000395060	ENST00000361545	Skipped exon	Indel	Not	Yes	Ancient	12	digestive(1);nervous(11)	3	digestive(1);reproductive(1);urinary(1)
CLUH	ENSG00000132361	ENST00000575014;ENST00000574426	ENST00000570628;ENST00000435359	Alt 3' SS	Micro Indel	Not	Yes	Theria	11	blood(1);digestive(1);endocrine(2);liver(2);nervous(2);reproductive(3)	6	digestive(1);endocrine(2);liver(1);nervous(1);reproductive(1)
CNBP	ENSG00000169714	ENST00000422453	ENST00000451728	Alt 3' SS	Micro Indel	Not	No	Tetrapoda	22	blood(5);digestive(5);endocrine(1);liver(3);muscle(2);nervous(3);placenta(1);reproductive(2)	7	blood(3);digestive(1);endocrine(1);nervous(1);placenta(1)
COL6A2	ENSG00000142173	ENST00000300527	ENST00000397763	Alt Poly A	C-terminal swap	Not	No	Ancient	144	digestive(41);endocrine(3);liver(15);muscle(27);nervous(9);reproductive(23);respiratory(6);urinary(17);placenta(3)	16	digestive(6);liver(2);muscle(1);nervous(1);reproductive(2);respiratory(2);urinary(2)
CRK	ENSG00000167193	ENST00000300574	ENST00000398970	Alt 5' SS	C-terminal swap	Not	No	Theria	49	digestive(10);endocrine(1);liver(3);muscle(9);nervous(6);placenta(1);reproductive(12);urinary(5);blood(1);respiratory(1)	6	digestive(1);reproductive(4);urinary(1)
CSPG5	ENSG00000114646	ENST00000383738	ENST00000264723	Alt 5' SS	Indel	Not	No	Ancient	3	nervous(3)	3	nervous(3)
CTTN	ENSG00000085733	ENST00000301843	ENST00000346329	Skipped exon	Indel	Not	Yes	Ancient	30	blood(1);digestive(9);endocrine(1);reproductive(7);urinary(6);liver(3);muscle(1);nervous(1);respiratory(1)	4	digestive(1);liver(1);nervous(1);reproductive(1)
CUX1	ENSG00000257923	ENST00000360264	ENST00000292538;ENST00000437600	Alt Poly A	C-terminal swap	Not	Yes	Ancient	14	blood(5);muscle(3);digestive(1);reproductive(5)	12	blood(1);digestive(1);endocrine(1);liver(3);placenta(1);reproductive(1);respiratory(2);urinary(2)
DBN1	ENSG00000113758	ENST00000393565	ENST00000309007	Skipped exon	Indel	GS	Yes	Tetrapoda	11	blood(1);digestive(1);nervous(5);urinary(4)	11	blood(2);digestive(2);nervous(1);reproductive(5);urinary(1)
DBNL	ENSG00000136279	ENST00000448521	ENST00000494774	Alt 3' SS	Micro Indel	Not	No	Theria	34	blood(10);digestive(7);endocrine(1);liver(3);muscle(4);nervous(1);placenta(1);reproductive(2);respiratory(1);urinary(4)	23	blood(7);digestive(4);endocrine(1);liver(2);muscle(3);reproductive(2);respiratory(1);urinary(3)
DCLK1	ENSG00000133083	ENST00000360631	ENST00000379892	Alt Poly A	C-terminal swap	Not	Yes	Tetrapoda	44	digestive(3);nervous(34);reproductive(3);urinary(3);endocrine(1)	3	digestive(1);nervous(2)
DDX54	ENSG00000123064	ENST00000314045	ENST00000306014	Alt 3' SS	Micro Indel	Not	No	Primates	4	blood(4)	4	blood(4)
DENND2D	ENSG00000162777	ENST00000357640	ENST00000369752	Alt Prom	Homologous exon swap	Not	Yes	Ancient	4	blood(4)	6	blood(5);reproductive(1)
DNAJB6	ENSG00000105993	ENST00000262177	ENST00000429029	Alt 5' SS	C-terminal swap	Not	No	Theria	15	blood(5);digestive(2);liver(1);muscle(5);reproductive(2)	3	muscle(1);reproductive(2)
DNAJB6_2	ENSG00000105993	ENST00000262177	ENST00000634080;ENST00000459889	Alt 5' SS	C-terminal swap	Not	Yes	Tetrapoda	15	blood(5);digestive(2);liver(1);muscle(5);reproductive(2)	4	digestive(1);muscle(1);urinary(2)
DNM1	ENSG00000106976	ENST00000372923	ENST00000486160	Mut. Excl. Exon	Homologous exon swap	GS	No	Ancient	12	nervous(10);blood(1);digestive(1)	14	nervous(14)
DNM1L	ENSG00000087470	ENST00000549701	ENST00000358214	Skipped exon	Indel	GS	Yes	Ancient	20	blood(7);digestive(4);endocrine(2);muscle(1);nervous(2);reproductive(3);urinary(1)	3	nervous(3)
DNM1L_2	ENSG00000087470	ENST00000549701	ENST00000358214	Skipped exon	Indel	Not	Yes	Theria	65	blood(16);digestive(10);endocrine(1);liver(1);muscle(8);nervous(11);reproductive(9);respiratory(1);urinary(8)	3	reproductive(2);urinary(1)
EFEMP1	ENSG00000115380	ENST00000394555;ENST00000355426	ENST00000634374	Skipped exon	Indel	Not	No	Theria	44	blood(2);digestive(17);endocrine(1);liver(1);muscle(3);nervous(2);placenta(1);reproductive(7);respiratory(2);urinary(8)	3	digestive(3)
EIF2B4	ENSG00000115211	ENST00000347454	ENST00000616081;ENST00000445933	Skipped exon	Internal swap	Not	No	Primates	15	blood(3);digestive(2);liver(1);muscle(2);nervous(3);reproductive(3);urinary(1)	8	blood(2);digestive(1);nervous(1);reproductive(4)
ELN	ENSG00000049540	ENST00000445912	ENST00000380584	Skipped exon	Indel	Not	No	Tetrapoda	54	digestive(20);muscle(9);nervous(3);reproductive(14);respiratory(3);urinary(4);liver(1)	4	digestive(1);nervous(1);reproductive(1);respiratory(1)
EPB41L2	ENSG00000079819	ENST00000337057;ENST00000368128	ENST00000530481	Alt 5' SS	Indel	Not	Yes	Theria	9	digestive(2);liver(1);nervous(2);reproductive(4)	18	blood(1);endocrine(1);liver(1);nervous(8);reproductive(7)
EPB41L2_2	ENSG00000079819	ENST00000337057;ENST00000368128	ENST00000445890;ENST00000528282	Skipped exon	Indel	GS	Yes	Ancient	222	blood(10);digestive(47);endocrine(7);liver(8);muscle(18);nervous(35);placenta(4);reproductive(60);respiratory(10);urinary(23)	8	nervous(7);reproductive(1)
EPB41L3	ENSG00000082397	ENST00000540638	ENST00000342933	Skipped exon	Indel	GS	Yes	Tetrapoda	28	blood(4);digestive(6);endocrine(2);liver(1);nervous(4);placenta(1);reproductive(6);respiratory(1);urinary(3)	4	endocrine(1);nervous(3)
EPB41L3_2	ENSG00000082397	ENST00000540638	ENST00000341928	Alt 3' SS	Indel	Not	Yes	Ancient	26	digestive(6);endocrine(2);nervous(8);reproductive(7);urinary(3)	7	nervous(5);reproductive(2)
ERBIN	ENSG00000112851	ENST00000511297	ENST00000380943	Alt 5' SS	Micro Indel	Not	Yes	Theria	4	blood(3);liver(1)	4	blood(4)
FARP1	ENSG00000152767	ENST00000319562	ENST00000596580	Alt 5' SS	C-terminal swap	TS	No	Ancient	159	digestive(21);endocrine(16);liver(17);muscle(13);nervous(30);placenta(2);reproductive(27);respiratory(6);urinary(27)	4	digestive(2);endocrine(2)
FBLN1	ENSG00000077942	ENST00000327858	ENST00000262722	Alt Poly A	Homologous exon swap	Not	Yes	Ancient	129	digestive(45);endocrine(3);liver(4);muscle(19);nervous(6);placenta(3);reproductive(17);respiratory(6);urinary(26)	95	digestive(26);endocrine(3);liver(6);muscle(11);nervous(10);placenta(3);reproductive(14);respiratory(2);urinary(20)
FGA	ENSG00000171560	ENST00000302053	ENST00000403106	Alt 5' SS	C-terminal swap	TS&GS	No	Theria	4	digestive(3);placenta(1)	3	liver(3)
FLII	ENSG00000177731	ENST00000327031	ENST00000545457	Alt 3' SS	Micro Indel	Not	No	Theria	15	blood(4);digestive(6);muscle(2);reproductive(2);urinary(1)	9	blood(1);digestive(2);muscle(2);reproductive(3);urinary(1)
FLOT2	ENSG00000132589	ENST00000394908	ENST00000585169	Mut. Excl. Exon	Homologous exon swap	Not	Yes	Ancient	30	blood(7);digestive(2);nervous(5);reproductive(5);liver(2);muscle(5);respiratory(1);urinary(3)	5	nervous(3);reproductive(1);urinary(1)
FMR1	ENSG00000102081	ENST00000370470	ENST00000370475	Alt 3' SS	Indel	Not	Yes	Theria	24	blood(7);digestive(4);endocrine(1);liver(1);muscle(2);nervous(2);placenta(1);reproductive(5);urinary(1)	7	blood(1);digestive(1);endocrine(1);reproductive(4)
FUBP1	ENSG00000162613	ENST00000294623;ENST00000421641	ENST00000370768	Alt 3' SS	Micro Indel	Not	No	Theria	26	blood(10);digestive(5);liver(1);reproductive(7);nervous(2);urinary(1)	18	blood(9);reproductive(5);urinary(1);digestive(2);nervous(1)
FYN	ENSG00000010810	ENST00000368678;ENST00000538466;ENST00000368682	ENST00000354650;ENST00000368667	Mut. Excl. Exon	Homologous exon swap	GS	Yes	Ancient	10	blood(10)	10	blood(2);nervous(7);respiratory(1)
GLS	ENSG00000115419	ENST00000320717	ENST00000338435	Alt Poly A	C-terminal swap	TS&GS	Yes	Ancient	45	blood(5);digestive(4);endocrine(1);nervous(29);urinary(4);muscle(2)	45	blood(17);digestive(8);nervous(3);reproductive(5);respiratory(2);urinary(5);muscle(3);liver(1);placenta(1)
GLYR1	ENSG00000140632	ENST00000321919	ENST00000436648	Skipped exon	Indel	Not	No	Tetrapoda	6	blood(3);muscle(1);reproductive(2)	3	blood(3)
GNAO1	ENSG00000087258	ENST00000638705;ENST00000262493	ENST00000262494	Alt Poly A	Homologous exon swap	TS&GS	No	Ancient	26	nervous(26)	6	nervous(5);urinary(1)
GNAS	ENSG00000087460	ENST00000371085	ENST00000265620	Skipped exon	Indel	Not	Yes	Theria	25	blood(1);digestive(5);liver(1);muscle(3);nervous(6);reproductive(6);respiratory(1);urinary(2)	3	digestive(1);nervous(1);reproductive(1)
GPS1	ENSG00000169727	ENST00000392358	ENST00000623761	Alt 3' SS	Micro Indel	Not	No	Theria	44	blood(5);digestive(8);endocrine(2);liver(3);muscle(4);nervous(7);placenta(1);reproductive(8);respiratory(1);urinary(5)	4	blood(2);reproductive(1);urinary(1)
GSN	ENSG00000148180	ENST00000373818	ENST00000373808	Alt Prom	N-terminal swap	Not	Yes	Theria	47	blood(2);digestive(14);endocrine(2);liver(2);muscle(5);nervous(7);reproductive(7);respiratory(1);urinary(7)	17	muscle(1);nervous(7);reproductive(6);urinary(3)
H2AFY	ENSG00000113648	ENST00000304332;ENST00000511689;ENST00000510038	ENST00000312469	Mut. Excl. Exon	Homologous exon swap	GS	Yes	Ancient	9	blood(1);digestive(3);nervous(1);placenta(1);reproductive(3)	10	blood(1);muscle(3);reproductive(6)
HDGFL2	ENSG00000167674	ENST00000616600	ENST00000621835	Alt 3' SS	Micro Indel	Not	No	Primates	6	blood(3);nervous(1);reproductive(2)	3	blood(1);reproductive(2)
HMGA1	ENSG00000137309	ENST00000311487;ENST00000447654	ENST00000401473;ENST00000374116;ENST00000347617	Alt 5' SS	Indel	Not	Yes	Theria	77	blood(26);digestive(11);endocrine(1);liver(6);muscle(2);nervous(12);placenta(3);reproductive(10);urinary(6)	35	blood(10);digestive(6);liver(3);muscle(2);nervous(6);placenta(2);reproductive(5);urinary(1)
HNRNPC	ENSG00000092199	ENST00000556897;ENST00000553300;ENST00000430246;ENST00000554969	ENST00000557201;ENST00000554455;ENST00000555309;ENST00000420743	Alt 3' SS	Indel	GS	No	Tetrapoda	81	blood(20);nervous(11);digestive(18);endocrine(2);liver(2);muscle(3);placenta(1);reproductive(19);respiratory(1);urinary(4)	43	blood(13);digestive(5);muscle(2);nervous(2);reproductive(18);urinary(3)
HNRNPD	ENSG00000138668	ENST00000353341	ENST00000352301	Skipped exon	Indel	Not	Yes	Ancient	76	blood(17);digestive(16);endocrine(2);liver(3);muscle(3);nervous(11);placenta(1);reproductive(10);respiratory(2);urinary(11)	22	blood(8);digestive(4);nervous(3);reproductive(4);urinary(3)
HNRNPK	ENSG00000165119	ENST00000376281;ENST00000376263;ENST00000351839;ENST00000360384	ENST00000457156	Skipped exon	Indel	Not	Yes	Tetrapoda	23	blood(8);digestive(2);endocrine(1);muscle(3);nervous(2);reproductive(7)	67	blood(14);digestive(10);endocrine(2);liver(4);muscle(10);nervous(7);reproductive(14);respiratory(1);urinary(5)
HNRNPR	ENSG00000125944	ENST00000302271;ENST00000374612	ENST00000374616	Alt 5' SS	Micro Indel	Not	Yes	Theria	60	blood(8);digestive(13);endocrine(1);liver(3);muscle(7);nervous(11);placenta(1);reproductive(11);respiratory(1);urinary(4)	10	digestive(1);liver(1);muscle(1);nervous(3);placenta(1);reproductive(3)
HNRNPU	ENSG00000153187	ENST00000640218	ENST00000444376	Alt 3' SS	Indel	Not	No	Theria	108	blood(30);digestive(13);endocrine(1);liver(5);muscle(9);nervous(23);placenta(1);reproductive(15);respiratory(1);urinary(10)	18	blood(5);digestive(3);endocrine(1);liver(1);muscle(1);nervous(1);reproductive(4);urinary(2)
IKBIP	ENSG00000166130	ENST00000299157	ENST00000342502	Alt Poly A	Homologous exon swap	Not	No	Ancient	23	digestive(1);liver(3);muscle(3);reproductive(10);blood(1);urinary(3);placenta(1);respiratory(1)	16	liver(3);muscle(3);placenta(3);reproductive(5);blood(1);urinary(1)
IKZF1	ENSG00000185811	ENST00000331340	ENST00000343574;ENST00000438033	Skipped exon	Indel	Not	No	Ancient	15	blood(15)	6	blood(6)
IMMT	ENSG00000132305	ENST00000449247	ENST00000442664	Alt 5' SS	Micro Indel	Not	No	Primates	52	blood(10);digestive(9);endocrine(2);liver(3);muscle(4);nervous(8);placenta(2);reproductive(5);respiratory(2);urinary(7)	32	blood(8);digestive(6);endocrine(1);nervous(8);placenta(1);reproductive(4);respiratory(1);urinary(3)
IMMT_2	ENSG00000132305	ENST00000449247	ENST00000419070	Skipped exon	Indel	TS&GS	Yes	Tetrapoda	52	blood(10);digestive(9);endocrine(2);liver(3);muscle(4);nervous(8);placenta(2);reproductive(5);respiratory(2);urinary(7)	8	muscle(8)
ITGA7	ENSG00000135424	ENST00000553804	ENST00000257879	Mut. Excl. Exon	Homologous exon swap	TS&GS	Yes	Ancient	22	digestive(9);muscle(1);reproductive(3);urinary(9)	3	muscle(3)
ITIH4	ENSG00000055955	ENST00000266041	ENST00000406595	Skipped exon	Indel	Not	No	Primates	13	digestive(1);endocrine(2);liver(2);nervous(1);reproductive(6);urinary(1)	11	digestive(5);endocrine(1);reproductive(2);urinary(3)
ITIH4_2	ENSG00000055955	ENST00000266041	ENST00000485816	Alt 3' SS	Indel	Not	No	Primates	4	endocrine(1);liver(1);reproductive(2)	3	blood(1);reproductive(2)
KCNAB2	ENSG00000069424	ENST00000341524;ENST00000378097;ENST00000164247	ENST00000352527;ENST00000378092	Skipped exon	Indel	Not	Yes	Ancient	8	blood(5);nervous(3)	6	blood(6)
KIAA1468	ENSG00000134444	ENST00000256858	ENST00000398130	Mut. Excl. Exon	Homologous exon swap	Not	Yes	Ancient	15	endocrine(1);nervous(6);reproductive(5);digestive(2);urinary(1)	6	nervous(2);reproductive(1);blood(2);digestive(1)
KIF21A	ENSG00000139116	ENST00000361961	ENST00000636569	Alt 3' SS	Micro Indel	Not	No	Theria	8	nervous(8)	3	nervous(3)
KIF2A	ENSG00000068796	ENST00000407818	ENST00000514082	Skipped exon	Indel	Not	No	Tetrapoda	12	blood(6);nervous(5);reproductive(1)	18	blood(8);liver(1);muscle(1);nervous(7);reproductive(1)
KLC1	ENSG00000126214	ENST00000555836	ENST00000557450	Skipped exon	Indel	Not	Yes	Theria	13	blood(5);digestive(1);endocrine(1);muscle(1);nervous(1);reproductive(2);urinary(2)	4	blood(3);urinary(1)
KNG1	ENSG00000113889	ENST00000287611	ENST00000265023	Alt 5' SS	C-terminal swap	Not	No	Theria	42	digestive(13);endocrine(1);reproductive(10);urinary(7);liver(4);blood(1);muscle(4);nervous(2)	7	blood(1);reproductive(3);urinary(1);liver(1);nervous(1)
LDB3	ENSG00000122367	ENST00000372066	ENST00000623007	Mut. Excl. Exon	Homologous exon swap	TS	No	Ancient	31	digestive(8);muscle(16);reproductive(1);urinary(6)	65	digestive(10);muscle(43);urinary(12)
LDB3_2	ENSG00000122367	ENST00000372066	ENST00000263066	Alt Poly A	C-terminal swap	GS	No	Ancient	7	muscle(7)	172	digestive(33);muscle(108);nervous(1);reproductive(5);respiratory(2);urinary(23)
LDB3_3	ENSG00000122367	ENST00000623007	ENST00000623056	Skipped exon	Indel	Not	No	Theria	15	digestive(3);muscle(10);urinary(2)	4	digestive(2);urinary(2)
LIMA1	ENSG00000050405	ENST00000341247	ENST00000394943	Alt 3' SS	Micro Indel	Not	No	Theria	9	blood(1);digestive(3);liver(2);muscle(1);reproductive(2)	4	digestive(2);endocrine(1);reproductive(1)
LIME1	ENSG00000203896	ENST00000309546	ENST00000480139	Alt 3' SS	C-terminal swap	Not	No	Primates	24	blood(20);digestive(1);liver(1);nervous(2)	21	blood(20);liver(1)
LMNA	ENSG00000160789	ENST00000368300	ENST00000368301	Alt 5' SS	C-terminal swap	Not	No	Theria	155	blood(13);digestive(29);endocrine(3);liver(19);muscle(32);nervous(10);placenta(2);reproductive(22);respiratory(3);urinary(22)	51	blood(5);digestive(9);endocrine(2);liver(5);muscle(9);nervous(4);placenta(1);reproductive(9);respiratory(2);urinary(5)
LYN	ENSG00000254087	ENST00000520220	ENST00000519728	Alt 5' SS	Indel	Not	No	Tetrapoda	14	blood(9);liver(1);nervous(2);reproductive(1);respiratory(1)	6	blood(5);nervous(1)
MAP4K4	ENSG00000071054	ENST00000634702	ENST00000417294	Skipped exon	Micro Indel	Not	Yes	Tetrapoda	3	nervous(2);reproductive(1)	3	blood(1);muscle(1);reproductive(1)
MAPK14	ENSG00000112062	ENST00000229794	ENST00000229795	Mut. Excl. Exon	Homologous exon swap	Not	Yes	Ancient	50	blood(22);digestive(2);endocrine(1);muscle(9);placenta(3);reproductive(7);urinary(3);liver(1);nervous(1);respiratory(1)	8	blood(6);nervous(1);reproductive(1)
MAPRE3	ENSG00000084764	ENST00000233121	ENST00000402218;ENST00000405074	Alt 5' SS	Indel	Not	Yes	Ancient	18	nervous(11);reproductive(3);urinary(3);digestive(1)	8	nervous(6);reproductive(1);urinary(1)
MAPT	ENSG00000186868	ENST00000340799;ENST00000420682	ENST00000571987;ENST00000262410	Skipped exon	Indel	GS	Yes	Tetrapoda	12	blood(2);digestive(2);nervous(7);urinary(1)	5	digestive(1);nervous(2);urinary(2)
MAPT_2	ENSG00000186868	ENST00000340799;ENST00000420682	ENST00000571987;ENST00000262410	Skipped exon	Indel	TS&GS	Yes	Tetrapoda	12	blood(2);digestive(2);nervous(7);urinary(1)	26	digestive(1);muscle(4);nervous(10);reproductive(1);urinary(10)
MBP	ENSG00000197971	ENST00000580402;ENST00000355994	ENST00000382582	Skipped exon	Indel	Not	No	Theria	7	nervous(7)	4	nervous(4)
METAP2	ENSG00000111142	ENST00000323666	ENST00000551840	Alt 3' SS	Micro Indel	Not	No	Primates	57	blood(4);digestive(15);endocrine(1);liver(3);muscle(7);nervous(4);reproductive(15);respiratory(1);urinary(7)	22	blood(5);digestive(3);endocrine(1);nervous(3);reproductive(7);muscle(1);urinary(2)
MOCS2	ENSG00000164172	ENST00000396954	ENST00000584946;ENST00000361377;ENST00000510818;ENST00000582677;ENST00000450852;ENST00000508922	Alt 5' SS	Two proteins	Not	No	Ancient	22	blood(1);liver(1);muscle(10);urinary(3);endocrine(1);reproductive(1);digestive(3);nervous(2)	3	endocrine(1);urinary(2)
MPIG6B	ENSG00000204420	ENST00000375809	ENST00000375806	Alt 3' SS	C-terminal swap	Not	-	Theria	3	blood(3)	3	blood(3)
MPRIP	ENSG00000133030	ENST00000341712	ENST00000414263	Skipped exon	Indel	GS	Yes	Ancient	57	blood(11);digestive(2);endocrine(3);liver(3);muscle(5);nervous(12);placenta(3);reproductive(12);respiratory(1);urinary(5)	20	blood(4);digestive(1);nervous(14);reproductive(1)
MXRA7	ENSG00000182534	ENST00000449428	ENST00000355797	Alt Poly A	C-terminal swap	Not	Yes	Theria	34	digestive(16);endocrine(1);muscle(5);nervous(3);reproductive(6);urinary(3)	8	nervous(1);reproductive(3);urinary(3);digestive(1)
MYH10	ENSG00000133026	ENST00000360416	ENST00000269243	Skipped exon	Indel	TS&GS	Yes	Ancient	33	digestive(3);endocrine(1);liver(2);muscle(3);nervous(17);placenta(1);reproductive(5);urinary(1)	18	digestive(3);endocrine(2);muscle(1);nervous(1);reproductive(8);respiratory(2);urinary(1)
MYH10_2	ENSG00000133026	ENST00000360416	ENST00000379980;ENST00000269243	Skipped exon	Indel	TS&GS	Yes	Ancient	7	nervous(7)	4	liver(1);muscle(2);reproductive(1)
MYH11	ENSG00000133392	ENST00000300036	ENST00000396324	Skipped exon	Indel	Not	Yes	Ancient	55	digestive(23);endocrine(3);muscle(3);nervous(1);reproductive(8);respiratory(2);urinary(15)	37	digestive(17);endocrine(1);muscle(4);reproductive(4);urinary(11)
MYH11_2	ENSG00000133392	ENST00000300036	ENST00000576790	Alt Poly A	C-terminal swap	Not	No	Theria	79	digestive(34);endocrine(3);muscle(7);placenta(1);reproductive(16);respiratory(3);urinary(15)	32	digestive(11);endocrine(1);muscle(2);nervous(2);reproductive(4);respiratory(1);urinary(11)
MYL6	ENSG00000092841	ENST00000547649	ENST00000550697;ENST00000548293	Alt Poly A	Homologous exon swap	GS	Yes	Ancient	85	blood(27);digestive(27);liver(4);muscle(4);reproductive(8);respiratory(2);urinary(13)	48	digestive(20);muscle(5);nervous(2);reproductive(13);respiratory(3);urinary(5)
MYL6_2	ENSG00000092841	ENST00000547649	ENST00000547408	Alt Poly A	C-terminal swap	Not	Yes	Primates	85	blood(27);digestive(27);liver(4);muscle(4);reproductive(8);respiratory(2);urinary(13)	5	blood(1);digestive(1);muscle(1);urinary(2)
MYLK	ENSG00000065534	ENST00000475616;ENST00000360304	ENST00000578202	Alt 3' SS	Micro Indel	Not	No	Primates	16	blood(1);digestive(5);muscle(1);nervous(1);reproductive(3);respiratory(1);urinary(4)	7	digestive(3);reproductive(1);urinary(3)
MYO18A	ENSG00000196535	ENST00000527372	ENST00000636100	Alt Prom	C-terminal swap	Not	Yes	Ancient	181	blood(80);digestive(16);endocrine(3);liver(10);muscle(15);nervous(36);reproductive(16);urinary(3);placenta(1);respiratory(1)	8	muscle(5);nervous(3)
MYO1B	ENSG00000128641	ENST00000392318;ENST00000304164	ENST00000339514	Skipped exon	Indel	Not	Yes	Ancient	7	digestive(1);liver(1);muscle(1);nervous(2);reproductive(1);respiratory(1)	5	digestive(2);reproductive(1);respiratory(1);urinary(1)
MYOM1	ENSG00000101605	ENST00000261606	ENST00000356443	Skipped exon	Indel	TS	Yes	Tetrapoda	10	muscle(10)	3	muscle(3)
NCAM1	ENSG00000149294	ENST00000316851	ENST00000530543	Mut. Excl. Exon	Internal swap	GS	Yes	Theria	22	digestive(3);muscle(4);nervous(9);reproductive(4);urinary(2)	10	nervous(10)
NDUFV3	ENSG00000160194	ENST00000354250	ENST00000340344	Skipped exon	Indel	Not	Yes	Ancient	106	blood(37);digestive(30);endocrine(1);liver(3);muscle(6);nervous(6);reproductive(15);urinary(6);placenta(1);respiratory(1)	29	blood(3);digestive(3);endocrine(1);liver(2);muscle(7);nervous(6);reproductive(3);respiratory(1);urinary(3)
NEBL	ENSG00000078114	ENST00000377122	ENST00000417816	Alt Prom	Homologous exon swap	TS&GS	Yes	Ancient	223	muscle(223)	61	digestive(5);endocrine(2);nervous(27);respiratory(5);urinary(22)
NECTIN2	ENSG00000130202	ENST00000252483	ENST00000252485	Alt Poly A	Homologous exon swap	TS&GS	Yes	Ancient	3	digestive(1);reproductive(2)	4	liver(1);muscle(1);reproductive(1);digestive(1)
NEXN	ENSG00000162614	ENST00000440324	ENST00000334785	Skipped exon	Indel	Not	No	Tetrapoda	6	blood(1);digestive(4);urinary(1)	6	digestive(3);muscle(1);urinary(2)
NPTN	ENSG00000156642	ENST00000345330	ENST00000563691	Alt 3' SS	Micro Indel	TS&GS	No	Ancient	34	blood(6);digestive(9);endocrine(1);liver(1);nervous(5);reproductive(7);respiratory(1);urinary(4)	4	muscle(1);nervous(3)
NUMA1	ENSG00000137497	ENST00000620566;ENST00000358965	ENST00000393695	Skipped exon	Indel	Not	Yes	Theria	25	blood(8);digestive(2);endocrine(1);liver(1);muscle(1);nervous(3);placenta(1);reproductive(5);respiratory(1);urinary(2)	28	blood(7);digestive(6);endocrine(1);muscle(1);reproductive(7);respiratory(2);urinary(4)
OGDH	ENSG00000105953	ENST00000222673	ENST00000444676	Skipped exon	Indel	TS&GS	Yes	Ancient	57	blood(11);digestive(9);endocrine(2);liver(4);muscle(11);nervous(4);placenta(2);reproductive(6);respiratory(2);urinary(6)	8	muscle(5);nervous(3)
OPA3	ENSG00000125741	ENST00000263275	ENST00000323060	Alt Poly A	Homologous exon swap	Not	Yes	Theria	15	blood(4);digestive(2);endocrine(1);liver(1);nervous(2);reproductive(3);urinary(2)	3	blood(1);nervous(2)
OS9	ENSG00000135506	ENST00000315970	ENST00000552285	Skipped exon	Indel	Not	No	Theria	14	digestive(4);liver(3);nervous(3);placenta(1);reproductive(3)	6	digestive(1);endocrine(1);liver(1);placenta(1);reproductive(2)
P4HA1	ENSG00000122884	ENST00000307116;ENST00000394890	ENST00000263556;ENST00000373008	Mut. Excl. Exon	Homologous exon swap	Not	Yes	Ancient	20	digestive(5);liver(1);muscle(4);nervous(2);placenta(2);reproductive(5);urinary(1)	8	digestive(3);liver(1);nervous(1);reproductive(2);muscle(1)
PALLD	ENSG00000129116	ENST00000507735	ENST00000261509	Alt Prom	N-terminal swap	TS	Yes	Tetrapoda	83	digestive(35);muscle(6);reproductive(19);urinary(15);endocrine(1);nervous(4);respiratory(3)	14	digestive(6);muscle(3);urinary(3);reproductive(2)
PALM	ENSG00000099864	ENST00000338448	ENST00000264560	Skipped exon	Indel	Not	Yes	Ancient	15	digestive(4);nervous(7);reproductive(2);respiratory(1);urinary(1)	4	nervous(4)
PDLIM3	ENSG00000154553	ENST00000284771	ENST00000284770	Mut. Excl. Exon	Homologous exon swap	TS&GS	Yes	Ancient	73	digestive(20);muscle(18);nervous(3);reproductive(12);urinary(18);respiratory(1);placenta(1)	5	muscle(5)
PDLIM5	ENSG00000163110	ENST00000615540;ENST00000514743	ENST00000317968	Alt 3' SS	Indel	TS&GS	Yes	Ancient	12	digestive(2);muscle(7);reproductive(1);urinary(2)	79	blood(18);digestive(14);endocrine(3);liver(9);muscle(5);nervous(6);placenta(1);reproductive(13);urinary(10)
PDLIM5_2	ENSG00000163110	ENST00000615540;ENST00000514743	ENST00000317968	Skipped exon	Indel	TS&GS	Yes	Ancient	51	muscle(51)	39	blood(12);digestive(6);endocrine(2);liver(5);muscle(1);placenta(1);reproductive(5);urinary(7)
PDLIM5_3	ENSG00000163110	ENST00000615540;ENST00000514743	ENST00000380180	Alt Poly A	C-terminal swap	TS&GS	Yes	Ancient	230	blood(24);digestive(33);endocrine(8);liver(22);muscle(56);nervous(20);placenta(2);reproductive(25);respiratory(3);urinary(37)	14	muscle(14)
PDLIM7	ENSG00000196923	ENST00000359895	ENST00000355841	Mut. Excl. Exon	Internal swap	Not	Yes	Theria	15	blood(1);digestive(7);reproductive(2);urinary(5)	47	blood(5);digestive(18);liver(2);muscle(2);nervous(1);reproductive(10);urinary(7);placenta(1);respiratory(1)
PFN2	ENSG00000070087	ENST00000452853	ENST00000239940	Alt Poly A	Homologous exon swap	Not	Yes	Ancient	28	endocrine(1);reproductive(6);urinary(6);digestive(3);liver(1);muscle(1);nervous(9);placenta(1)	24	digestive(8);endocrine(1);muscle(1);nervous(8);reproductive(1);urinary(5)
PHF1	ENSG00000112511	ENST00000495509	ENST00000374516	Alt 3' SS	C-terminal swap	Not	No	Theria	16	blood(8);digestive(1);nervous(1);reproductive(3);liver(1);urinary(2)	6	blood(3);nervous(1);reproductive(2)
PITPNB	ENSG00000180957	ENST00000335272	ENST00000320996	Alt Poly A	Homologous exon swap	Not	Yes	Ancient	26	blood(5);digestive(8);endocrine(1);nervous(4);reproductive(3);urinary(4);liver(1)	4	blood(2);urinary(2)
PKM	ENSG00000067225	ENST00000335181	ENST00000319622	Mut. Excl. Exon	Homologous exon swap	TS&GS	Yes	Ancient	178	blood(41);digestive(35);endocrine(3);liver(11);muscle(27);nervous(23);reproductive(14);respiratory(3);urinary(18);placenta(3)	128	blood(10);digestive(13);muscle(17);nervous(54);reproductive(15);urinary(17);endocrine(1);respiratory(1)
PLCD1	ENSG00000187091	ENST00000334661	ENST00000463876	Alt Prom	N-terminal swap	Not	Yes	Theria	9	liver(1);nervous(3);reproductive(3);urinary(2)	8	blood(2);digestive(2);liver(2);nervous(2)
PLEC	ENSG00000178209	ENST00000354958	ENST00000527096	Alt Prom	N-terminal swap	Not	No	Ancient	22	digestive(4);endocrine(1);liver(2);nervous(6);reproductive(5);respiratory(1);urinary(3)	46	blood(14);digestive(6);endocrine(1);liver(1);muscle(4);nervous(10);reproductive(5);respiratory(1);urinary(4)
PLEC_2	ENSG00000178209	ENST00000354958	ENST00000322810	Alt Prom	N-terminal swap	Not	Yes	Theria	22	digestive(4);endocrine(1);liver(2);nervous(6);reproductive(5);respiratory(1);urinary(3)	4	blood(1);digestive(2);reproductive(1)
PLEC_3	ENSG00000178209	ENST00000354958	ENST00000345136	Alt Prom	N-terminal swap	Not	Yes	Ancient	22	digestive(4);endocrine(1);liver(2);nervous(6);reproductive(5);respiratory(1);urinary(3)	8	blood(1);digestive(2);muscle(2);nervous(1);respiratory(1);urinary(1)
PNKD	ENSG00000127838	ENST00000273077	ENST00000248451	Alt Poly A	C-terminal swap	Not	Yes	Ancient	17	blood(3);liver(3);nervous(3);reproductive(5);digestive(1);respiratory(1);urinary(1)	33	blood(6);digestive(6);endocrine(1);liver(3);muscle(4);nervous(4);reproductive(4);respiratory(1);urinary(4)
POLR2M	ENSG00000255529	ENST00000299638	ENST00000494490	Alt prom	Two proteins	Not	-	Primates	19	blood(9);muscle(1);reproductive(3);urinary(3);digestive(1);liver(1);nervous(1)	17	blood(7);digestive(3);urinary(1);liver(1);muscle(1);nervous(3);reproductive(1)
POSTN	ENSG00000133110	ENST00000379743	ENST00000379742	Skipped exon	Indel	Not	No	Theria	22	digestive(8);muscle(5);placenta(1);reproductive(5);respiratory(1);urinary(2)	8	digestive(4);liver(1);respiratory(1);urinary(2)
POSTN_2	ENSG00000133110	ENST00000379743	ENST00000541179	Skipped exon	Indel	Not	No	Tetrapoda	10	digestive(2);muscle(4);reproductive(3);respiratory(1)	8	digestive(5);reproductive(1);respiratory(1);urinary(1)
POSTN_3	ENSG00000133110	ENST00000379743	ENST00000379747	Skipped exon	Indel	TS&GS	Yes	Tetrapoda	22	digestive(8);muscle(5);placenta(1);reproductive(5);respiratory(1);urinary(2)	18	muscle(8);reproductive(9);respiratory(1)
PPHLN1	ENSG00000134283	ENST00000358314	ENST00000256678	Alt 5' SS	C-terminal swap	Not	No	Primates	9	blood(3);digestive(1);liver(1);muscle(1);reproductive(3)	4	blood(2);nervous(1);reproductive(1)
PPP1R12A	ENSG00000058272	ENST00000261207;ENST00000450142	ENST00000547330	Skipped exon	Indel	GS	No	Tetrapoda	43	blood(7);digestive(9);endocrine(1);liver(1);muscle(5);nervous(5);placenta(1);reproductive(7);respiratory(1);urinary(6)	12	blood(10);digestive(2)
PPP1R12A_2	ENSG00000058272	ENST00000261207;ENST00000450142	ENST00000550299	Skipped exon	C-terminal swap	Not	Yes	Ancient	24	blood(7);digestive(8);muscle(1);nervous(1);reproductive(4);urinary(3)	5	digestive(2);urinary(3)
PPP1R12B	ENSG00000077157	ENST00000391959	ENST00000634903	Alt Prom	N-terminal swap	TS&GS	Yes	Ancient	37	muscle(32);nervous(4);urinary(1)	8	digestive(3);reproductive(3);urinary(2)
PPP1R12C	ENSG00000125503	ENST00000263433	ENST00000592993	Alt 3' SS	Micro Indel	Not	No	Primates	12	blood(3);digestive(3);liver(1);muscle(1);reproductive(2);urinary(2)	6	blood(2);digestive(1);liver(1);urinary(2)
PPP1R7	ENSG00000115685	ENST00000407025;ENST00000234038	ENST00000272983	Skipped exon	Indel	TS	Yes	Theria	96	blood(22);digestive(10);nervous(16);reproductive(20);urinary(15);endocrine(3);liver(3);muscle(6);respiratory(1)	3	blood(1);reproductive(1);urinary(1)
PRKACB	ENSG00000142875	ENST00000370689	ENST00000370685	Alt Prom	N-terminal swap	GS	Yes	Ancient	26	blood(1);digestive(4);endocrine(1);liver(1);muscle(2);nervous(6);reproductive(6);urinary(5)	11	blood(11)
PRKACB_2	ENSG00000142875	ENST00000370689	ENST00000370682	Alt Prom	N-terminal swap	GS	Yes	Theria	26	blood(1);digestive(4);endocrine(1);liver(1);muscle(2);nervous(6);reproductive(6);urinary(5)	3	nervous(3)
PRKCB	ENSG00000166501	ENST00000303531	ENST00000321728	Alt Poly A	Homologous exon swap	Not	No	Ancient	13	nervous(3);reproductive(1);blood(8);muscle(1)	5	blood(2);nervous(3)
PRKG1	ENSG00000185532	ENST00000373980	ENST00000373985	Alt Prom	Homologous exon swap	Not	Yes	Ancient	35	blood(6);digestive(11);muscle(1);nervous(1);reproductive(4);urinary(12)	27	digestive(4);endocrine(1);muscle(6);nervous(5);placenta(1);reproductive(6);respiratory(1);urinary(3)
PSD3	ENSG00000156011	ENST00000428502	ENST00000327040	Alt Prom	N-terminal swap	Not	Yes	Ancient	3	nervous(3)	5	endocrine(2);nervous(3)
PSIP1	ENSG00000164985	ENST00000380733;ENST00000380738	ENST00000380715	Alt Poly A	C-terminal swap	GS	Yes	Theria	107	blood(38);nervous(17);muscle(6);reproductive(28);digestive(8);respiratory(1);urinary(5);liver(3);endocrine(1)	4	blood(1);nervous(2);reproductive(1)
PSMD4	ENSG00000159352	ENST00000368884	ENST00000368881	Alt 5' SS	Micro Indel	GS	Yes	Theria	43	blood(7);digestive(6);liver(5);muscle(5);nervous(5);placenta(1);reproductive(10);respiratory(1);urinary(3)	9	blood(6);muscle(1);reproductive(2)
PUM1	ENSG00000134644	ENST00000257075	ENST00000426105	Alt 5' SS	Micro Indel	Not	No	Ancient	5	blood(1);digestive(1);liver(1);nervous(1);reproductive(1)	3	blood(1);muscle(1);reproductive(1)
RAB11FIP5	ENSG00000135631	ENST00000258098	ENST00000486777	Skipped exon	Two proteins	TS&GS	Yes	Theria	6	digestive(1);endocrine(1);nervous(1);reproductive(1);urinary(2)	3	reproductive(2);urinary(1)
RABGAP1L	ENSG00000152061	ENST00000251507	ENST00000392064	Alt prom	Indel	GS	Yes	Ancient	33	blood(11);muscle(10);digestive(1);reproductive(3);urinary(1);nervous(4);liver(3)	45	digestive(9);endocrine(1);muscle(3);reproductive(8);blood(7);liver(1);nervous(10);placenta(1);respiratory(1);urinary(4)
RANBP3	ENSG00000031823	ENST00000340578	ENST00000439268	Alt 5' SS	Indel	Not	No	Theria	9	blood(2);digestive(1);nervous(1);reproductive(3);urinary(2)	8	blood(5);digestive(1);reproductive(2)
RAP1GAP2	ENSG00000132359	ENST00000540393	ENST00000366401	Skipped exon	Indel	Not	No	Ancient	10	blood(5);digestive(1);nervous(4)	6	blood(5);digestive(1)
RBM26	ENSG00000139746	ENST00000438724	ENST00000267229	Alt 3' SS	Micro Indel	Not	Yes	Theria	5	blood(2);nervous(2);reproductive(1)	3	blood(1);nervous(1);reproductive(1)
REEP6	ENSG00000115255	ENST00000233596	ENST00000395479	Skipped exon	Indel	TS&GS	No	Theria	10	digestive(3);endocrine(1);liver(2);reproductive(3);urinary(1)	4	nervous(4)
RTN1	ENSG00000139970	ENST00000267484	ENST00000342503	Alt Prom	N-terminal swap	Not	No	Ancient	76	nervous(54);blood(15);respiratory(1);endocrine(1);digestive(3);urinary(1);reproductive(1)	24	digestive(3);nervous(14);endocrine(2);liver(1);muscle(1);placenta(1);reproductive(1);urinary(1)
RTN3	ENSG00000133318	ENST00000537981	ENST00000339997	Skipped exon	Indel	TS&GS	Yes	Theria	47	blood(10);digestive(9);endocrine(1);liver(1);muscle(5);nervous(9);reproductive(5);respiratory(2);urinary(5)	7	nervous(7)
RTN4	ENSG00000115310	ENST00000337526	ENST00000317610	Skipped exon	Indel	TS&GS	Yes	Tetrapoda	77	muscle(10);nervous(58);reproductive(3);urinary(3);digestive(3)	18	blood(3);digestive(3);endocrine(2);nervous(3);placenta(1);reproductive(1);respiratory(2);urinary(3)
SEPT5	ENSG00000184702	ENST00000455784	ENST00000383045	Alt Prom	N-terminal swap	Not	Yes	Ancient	11	blood(1);digestive(1);muscle(1);nervous(5);reproductive(3)	7	blood(3);muscle(1);nervous(3)
SERBP1	ENSG00000142864	ENST00000370995	ENST00000361219	Alt 5' SS	Indel	Not	No	Theria	18	blood(5);digestive(2);liver(3);muscle(1);nervous(2);reproductive(4);urinary(1)	13	blood(5);endocrine(1);muscle(2);nervous(2);placenta(1);reproductive(1);respiratory(1)
SET	ENSG00000119335	ENST00000322030	ENST00000372692	Alt Prom	N-terminal swap	Not	Yes	Theria	46	blood(19);digestive(5);endocrine(1);liver(1);muscle(1);nervous(5);placenta(1);reproductive(6);respiratory(2);urinary(5)	28	blood(6);digestive(5);muscle(1);placenta(1);reproductive(8);urinary(3);endocrine(1);liver(3)
SF1	ENSG00000168066	ENST00000377394	ENST00000413725	Alt Poly A	C-terminal swap	Not	Yes	Theria	161	blood(70);digestive(12);liver(10);placenta(1);reproductive(28);nervous(21);muscle(11);endocrine(1);respiratory(1);urinary(6)	4	blood(1);muscle(1);reproductive(2)
SH3GLB2	ENSG00000148341	ENST00000372564;ENST00000372559	ENST00000372554	Skipped exon	Micro Indel	GS	Yes	Ancient	7	blood(5);nervous(1);reproductive(1)	4	nervous(4)
SH3GLB2_2	ENSG00000148341	ENST00000372564;ENST00000372559	ENST00000416629	Skipped exon	Indel	GS	Yes	Ancient	7	blood(5);nervous(1);reproductive(1)	5	nervous(5)
SLC25A3	ENSG00000075415	ENST00000549338;ENST00000188376;ENST00000552981;ENST00000401722	ENST00000551917;ENST00000228318	Mut. Excl. Exon	Homologous exon swap	TS&GS	Yes	Ancient	38	blood(8);digestive(3);endocrine(2);liver(4);muscle(3);nervous(6);placenta(1);reproductive(7);respiratory(1);urinary(3)	6	muscle(6)
SLC44A2	ENSG00000129353	ENST00000335757	ENST00000586078	Alt Poly A	Homologous exon swap	GS	Yes	Ancient	29	blood(9);digestive(1);nervous(8);reproductive(6);respiratory(2);urinary(3)	5	nervous(5)
SLC8A1	ENSG00000183023	ENST00000332839;ENST00000403092	ENST00000406785	Mut. Excl. Exon	Homologous exon swap	Not	Yes	Ancient	7	muscle(5);nervous(2)	4	digestive(1);reproductive(1);urinary(2)
SLC9A3R2	ENSG00000065054	ENST00000424542	ENST00000432365	Alt 3' SS	Indel	Not	No	Theria	12	digestive(3);liver(1);muscle(1);nervous(2);reproductive(1);respiratory(1);urinary(3)	3	nervous(2);urinary(1)
SLK	ENSG00000065613	ENST00000335753	ENST00000369755	Skipped exon	Indel	Not	Yes	Ancient	10	blood(2);digestive(1);endocrine(1);nervous(1);reproductive(3);urinary(2)	3	digestive(1);liver(1);reproductive(1)
SMARCC2	ENSG00000139613	ENST00000267064	ENST00000550164	Skipped exon	Indel	Not	Yes	Ancient	36	blood(21);digestive(3);liver(1);muscle(3);nervous(2);reproductive(6)	8	blood(5);nervous(3)
SNAP25	ENSG00000132639	ENST00000254976	ENST00000304886	Mut. Excl. Exon	Homologous exon swap	Not	No	Ancient	34	nervous(34)	10	nervous(10)
SORBS2	ENSG00000154556	ENST00000437304	ENST00000319471	Alt Prom	N-terminal swap	TS&GS	Yes	Ancient	34	digestive(2);muscle(29);nervous(3)	32	digestive(8);endocrine(3);liver(4);muscle(10);nervous(5);urinary(2)
SORBS2_2	ENSG00000154556	ENST00000437304	ENST00000393528	Mut. Excl. Exon	Internal swap	GS	No	Theria	71	digestive(16);endocrine(4);liver(5);muscle(23);nervous(3);reproductive(5);urinary(15)	22	digestive(3);muscle(15);nervous(1);urinary(3)
SPAG9	ENSG00000008294	ENST00000262013	ENST00000357122	Skipped exon	Indel	Not	Yes	Theria	10	blood(3);digestive(1);endocrine(1);reproductive(3);urinary(2)	9	blood(2);digestive(2);muscle(1);nervous(1);reproductive(3)
SPTAN1	ENSG00000197694	ENST00000372739	ENST00000372731	Skipped exon	Indel	GS	Yes	Ancient	51	blood(7);digestive(8);endocrine(1);liver(2);muscle(10);nervous(12);reproductive(6);respiratory(1);urinary(4)	47	blood(9);digestive(7);endocrine(1);liver(6);muscle(6);nervous(1);placenta(1);reproductive(10);respiratory(1);urinary(5)
SPTAN1_2	ENSG00000197694	ENST00000372739	ENST00000630804	Skipped exon	Indel	Not	Yes	Ancient	172	blood(33);digestive(25);endocrine(5);liver(17);muscle(15);nervous(39);reproductive(20);respiratory(3);urinary(15)	48	blood(2);digestive(9);endocrine(2);liver(2);muscle(7);nervous(9);reproductive(10);respiratory(2);urinary(5)
SPTBN1	ENSG00000115306	ENST00000356805;ENST00000333896	ENST00000615901	Skipped exon	Micro Indel	Not	No	Primates	137	blood(28);digestive(17);endocrine(4);liver(8);muscle(10);nervous(27);reproductive(27);respiratory(7);urinary(9)	6	digestive(2);muscle(2);nervous(2)
STAT3	ENSG00000168610	ENST00000264657;ENST00000588969	ENST00000404395	Alt 5' SS	Micro Indel	Not	No	Tetrapoda	42	blood(8);digestive(9);endocrine(1);liver(4);muscle(3);nervous(6);placenta(1);reproductive(6);urinary(4)	11	blood(2);digestive(3);endocrine(1);nervous(1);reproductive(2);urinary(2)
STRN3	ENSG00000196792	ENST00000355683	ENST00000357479	Skipped exon	Indel	Not	Yes	Ancient	17	blood(3);digestive(2);endocrine(1);liver(1);muscle(2);nervous(3);reproductive(4);urinary(1)	7	blood(1);digestive(1);nervous(3);reproductive(2)
STXBP1	ENSG00000136854	ENST00000373299	ENST00000373302	Alt Poly A	Homologous exon swap	Not	No	Ancient	12	digestive(1);endocrine(1);nervous(8);reproductive(1);respiratory(1)	8	nervous(8)
SUN2	ENSG00000100242	ENST00000406622;ENST00000405510	ENST00000420859;ENST00000438058	Skipped exon	Indel	Not	Yes	Primates	37	blood(11);digestive(7);liver(1);muscle(2);nervous(3);placenta(1);reproductive(6);respiratory(3);urinary(3)	4	blood(4)
SYN2	ENSG00000157152	ENST00000621198	ENST00000620175	Alt 5' SS	C-terminal swap	Not	Yes	Ancient	4	nervous(4)	5	nervous(5)
SYNE1	ENSG00000131018	ENST00000367255	ENST00000423061	Skipped exon	Indel	Not	Yes	Ancient	5	blood(4);nervous(1)	10	blood(6);digestive(2);reproductive(1);urinary(1)
SYNM	ENSG00000182253	ENST00000336292	ENST00000594047	Alt 5' SS	Indel	Not	No	Theria	116	digestive(51);endocrine(1);muscle(16);nervous(3);reproductive(1);urinary(44)	8	digestive(4);urinary(4)
SYNPO2	ENSG00000172403	ENST00000307142	ENST00000429713	Alt 5' SS	C-terminal swap	Not	No	Theria	79	digestive(39);liver(1);muscle(9);reproductive(14);urinary(16)	11	digestive(7);urinary(4)
TACC1	ENSG00000147526	ENST00000317827	ENST00000522904	Alt Prom	N-terminal swap	Not	Yes	Theria	4	blood(2);digestive(1);reproductive(1)	3	digestive(1);reproductive(1);urinary(1)
TIAL1	ENSG00000151923	ENST00000369093	ENST00000436547	Alt 3' SS	Indel	Not	No	Ancient	8	blood(6);digestive(1);nervous(1)	11	blood(4);digestive(2);reproductive(5)
TMEM40	ENSG00000088726	ENST00000314124;ENST00000264728	ENST00000435575	Skipped exon	Indel	Not	No	Theria	7	blood(5);muscle(1);placenta(1)	3	blood(2);placenta(1)
TMPO	ENSG00000120802	ENST00000556029	ENST00000266732	Alt Poly A	C-terminal swap	TS&GS	No	Theria	495	blood(128);digestive(74);endocrine(6);liver(42);muscle(51);nervous(53);placenta(8);reproductive(93);respiratory(11);urinary(29)	206	blood(82);digestive(19);endocrine(1);liver(12);muscle(18);nervous(11);reproductive(57);respiratory(1);urinary(5)
TMPO_2	ENSG00000120802	ENST00000556029	ENST00000343315	Skipped exon	Indel	Not	Yes	Tetrapoda	71	blood(26);digestive(11);liver(7);muscle(6);nervous(2);placenta(1);reproductive(15);respiratory(2);urinary(1)	5	blood(3);muscle(1);reproductive(1)
TMPO_3	ENSG00000120802	ENST00000556029	ENST00000556678	Skipped exon	Indel	Not	Yes	Tetrapoda	71	blood(26);digestive(11);liver(7);muscle(6);nervous(2);placenta(1);reproductive(15);respiratory(2);urinary(1)	17	blood(5);digestive(4);endocrine(1);reproductive(3);respiratory(1);urinary(3)
TMPO_4	ENSG00000120802	ENST00000556029	ENST00000393053	Skipped exon	Indel	Not	Yes	Ancient	71	blood(26);digestive(11);liver(7);muscle(6);nervous(2);placenta(1);reproductive(15);respiratory(2);urinary(1)	46	blood(16);digestive(6);endocrine(1);liver(2);muscle(1);nervous(6);reproductive(9);urinary(5)
TNC	ENSG00000041982	ENST00000350763	ENST00000423613	Skipped exon	Indel	GS	-	Tetrapoda	56	digestive(27);nervous(16);reproductive(1);urinary(6);liver(3);placenta(1);muscle(1);respiratory(1)	3	digestive(2);urinary(1)
TNS1	ENSG00000079308	ENST00000171887	ENST00000430930	Skipped exon	Indel	Not	Yes	Theria	13	digestive(5);muscle(2);reproductive(2);urinary(4)	15	digestive(2);endocrine(1);liver(1);muscle(3);nervous(2);reproductive(5);respiratory(1)
TOR1AIP1	ENSG00000143337	ENST00000606911	ENST00000528443	Alt 3' SS	Micro Indel	Not	Yes	Primates	41	blood(10);digestive(9);endocrine(1);liver(1);muscle(4);nervous(3);placenta(1);reproductive(7);respiratory(1);urinary(4)	17	blood(6);digestive(5);liver(1);reproductive(3);urinary(2)
TOR1AIP2	ENSG00000169905	ENST00000367612;ENST00000609928	ENST00000482587	Alt 5' SS	Two proteins	Not	-	Theria	69	blood(24);digestive(6);endocrine(1);liver(7);nervous(15);reproductive(10);respiratory(1);urinary(3);muscle(1);placenta(1)	4	digestive(1);muscle(1);nervous(1);reproductive(1)
TPD52L2	ENSG00000101150	ENST00000346249	ENST00000348257	Skipped exon	Indel	Not	Yes	Ancient	48	blood(12);digestive(8);endocrine(2);liver(3);muscle(4);nervous(2);placenta(1);reproductive(8);respiratory(1);urinary(7)	28	blood(6);digestive(2);muscle(5);nervous(6);reproductive(6);respiratory(1);urinary(2)
TPM1	ENSG00000140416	ENST00000267996	ENST00000404484	Alt Prom	Homologous exon swap	GS	No	Ancient	163	blood(6);digestive(52);endocrine(7);liver(2);muscle(27);nervous(5);placenta(1);reproductive(19);respiratory(7);urinary(37)	135	blood(17);digestive(23);endocrine(5);liver(11);muscle(17);nervous(23);placenta(4);reproductive(17);respiratory(4);urinary(14)
TPM1_2	ENSG00000140416	ENST00000267996	ENST00000559556	Mut. Excl. Exon	Homologous exon swap	TS	Yes	Ancient	157	blood(6);digestive(48);endocrine(7);liver(2);muscle(25);nervous(5);placenta(1);reproductive(19);respiratory(7);urinary(37)	79	blood(1);digestive(22);endocrine(2);liver(5);muscle(20);nervous(2);reproductive(12);respiratory(2);urinary(13)
TPM1_3	ENSG00000140416	ENST00000267996	ENST00000288398	Mut. Excl. Exon	Homologous exon swap	GS	Yes	Ancient	75	digestive(25);endocrine(2);muscle(19);nervous(5);reproductive(11);respiratory(1);urinary(12)	39	blood(6);digestive(10);liver(3);muscle(1);nervous(4);reproductive(7);respiratory(2);urinary(6)
TPM1_4	ENSG00000140416	ENST00000267996	ENST00000561266	Alt Poly A	Homologous exon swap	TS&GS	Yes	Ancient	73	blood(1);digestive(25);liver(1);muscle(9);reproductive(12);urinary(25)	37	blood(1);digestive(3);liver(4);muscle(15);nervous(8);reproductive(4);urinary(2)
TPM1_5	ENSG00000140416	ENST00000267996	ENST00000334895	Alt Poly A	Homologous exon swap	TS&GS	Yes	Ancient	73	blood(1);digestive(25);liver(1);muscle(9);reproductive(12);urinary(25)	4	nervous(4)
TPM2	ENSG00000198467	ENST00000378292	ENST00000360958	Mut. Excl. Exon	Homologous exon swap	GS	Yes	Ancient	72	blood(3);digestive(17);endocrine(3);liver(3);muscle(9);nervous(4);placenta(3);reproductive(11);respiratory(5);urinary(14)	8	digestive(1);muscle(5);urinary(2)
TPM2_2	ENSG00000198467	ENST00000378292	ENST00000360958	Alt Poly A	Homologous exon swap	GS	Yes	Ancient	147	blood(2);digestive(54);endocrine(5);liver(1);muscle(13);nervous(4);placenta(1);reproductive(23);respiratory(4);urinary(40)	41	digestive(11);liver(4);muscle(12);nervous(1);reproductive(3);respiratory(2);urinary(8)
TPM3	ENSG00000143549	ENST00000368533	ENST00000271850	Alt Prom	Homologous exon swap	TS&GS	Yes	Ancient	357	blood(69);digestive(59);endocrine(11);liver(34);muscle(39);nervous(44);placenta(8);reproductive(49);respiratory(11);urinary(33)	13	blood(1);digestive(2);endocrine(1);liver(2);muscle(6);urinary(1)
TPM3_2	ENSG00000143549	ENST00000368533	ENST00000330188	Mut. Excl. Exon	Homologous exon swap	GS	Yes	Ancient	29	blood(6);digestive(7);endocrine(1);liver(5);muscle(3);reproductive(5);respiratory(1);urinary(1)	13	blood(1);digestive(1);endocrine(1);muscle(2);nervous(7);reproductive(1)
TPM3_3	ENSG00000143549	ENST00000368533	ENST00000328159	Alt Poly A	Homologous exon swap	TS&GS	-	Ancient	60	blood(9);digestive(15);endocrine(2);liver(5);muscle(4);nervous(6);placenta(1);reproductive(9);respiratory(1);urinary(8)	57	blood(13);digestive(2);liver(3);muscle(21);nervous(8);reproductive(4);respiratory(2);urinary(4)
TPM4	ENSG00000167460	ENST00000300933	ENST00000344824	Alt Prom	Homologous exon swap	TS&GS	Yes	Ancient	183	blood(33);digestive(24);endocrine(3);liver(21);muscle(22);nervous(22);reproductive(27);respiratory(6);urinary(22);placenta(3)	73	blood(4);digestive(29);endocrine(1);muscle(3);reproductive(8);respiratory(3);urinary(24);nervous(1)
TREML1	ENSG00000161911	ENST00000426005	ENST00000373127	Skipped exon	C-terminal swap	Not	No	Theria	9	blood(9)	7	blood(7)
TRIP12	ENSG00000153827	ENST00000389044	ENST00000389045	Alt 3' SS	Indel	Not	No	Ancient	5	blood(2);digestive(1);reproductive(2)	3	blood(2);reproductive(1)
TSC22D1	ENSG00000102804	ENST00000458659	ENST00000261489	Alt Prom	N-terminal swap	Not	No	Ancient	3	nervous(3)	3	muscle(2);reproductive(1)
UNC13D	ENSG00000092929	ENST00000207549	ENST00000590762	Alt Prom	N-terminal swap	Not	No	Theria	6	blood(6)	7	blood(7)
VDAC3	ENSG00000078668	ENST00000521158	ENST00000022615	Skipped exon	Micro Indel	Not	Yes	Ancient	14	digestive(4);muscle(2);nervous(6);urinary(2)	34	blood(6);digestive(5);endocrine(1);liver(3);muscle(5);nervous(4);reproductive(5);urinary(5)
YBX3	ENSG00000060138	ENST00000228251	ENST00000279550	Skipped exon	Indel	Not	Yes	Theria	12	digestive(1);endocrine(1);muscle(3);reproductive(7)	8	digestive(3);muscle(1);reproductive(4)
ZC3HAV1	ENSG00000105939	ENST00000242351	ENST00000464606	Alt 5' SS	Indel	GS	No	Theria	33	blood(12);digestive(4);endocrine(1);liver(5);muscle(2);nervous(1);reproductive(6);urinary(2)	3	blood(3)
ZNF185	ENSG00000147394	ENST00000449285	ENST00000370268	Alt 3' SS	Micro Indel	Not	No	Theria	7	blood(1);digestive(1);endocrine(1);reproductive(2);urinary(2)	4	blood(1);muscle(1);urinary(2)
