# Supplementary material for: An analysis of tissue-specific alternative splicing at the protein level
Source: PLoS Comput Biol. 2020 Oct 5;16(10):e1008287. doi: 10.1371/journal.pcbi.1008287 (PMC7561204; doi:10.1371/journal.pcbi.1008287)
Supplement: S2 Table — (XLSX) [file pcbi.1008287.s009.xlsx]

## Sheet: GOterms_ASE255
Category	Term	Count	%	PValue	Genes	List Total	Pop Hits	Pop Total	Fold Enrichment	Bonferroni	Benjamini	FDR
GOTERM_MF_DIRECT	GO:0008307~structural constituent of muscle	14	6.45161	1.46958e-12	ENSG00000167460, ENSG00000162614, ENSG00000143549, ENSG00000182253, ENSG00000154553, ENSG00000101605, ENSG00000178209, ENSG00000078114, ENSG00000198363, ENSG00000140416, ENSG00000154556, ENSG00000133392, ENSG00000198467, ENSG00000092841	207	40	9318	15.7551	5.39344e-10	5.39344e-10	2.02411e-09
GOTERM_CC_DIRECT	GO:0030018~Z disc	19	8.75576	2.01518e-12	ENSG00000162614, ENSG00000077157, ENSG00000151150, ENSG00000183023, ENSG00000145362, ENSG00000105993, ENSG00000129116, ENSG00000130402, ENSG00000172403, ENSG00000255529, ENSG00000136717, ENSG00000077549, ENSG00000122367, ENSG00000154553, ENSG00000058272, ENSG00000058668, ENSG00000078114, ENSG00000072110, ENSG00000154556	213	97	9780	8.99376	6.75081e-10	6.75081e-10	2.73814e-09
GOTERM_CC_DIRECT	GO:0005913~cell-cell adherens junction	28	12.9032	1.62872e-10	ENSG00000130396, ENSG00000122786, ENSG00000115306, ENSG00000128641, ENSG00000130202, ENSG00000050405, ENSG00000067225, ENSG00000065054, ENSG00000077549, ENSG00000065613, ENSG00000163110, ENSG00000148341, ENSG00000132589, ENSG00000164144, ENSG00000085733, ENSG00000153113, ENSG00000115310, ENSG00000165119, ENSG00000133030, ENSG00000113758, ENSG00000120802, ENSG00000168488, ENSG00000254087, ENSG0000…	213	293	9780	4.38783	5.45621e-08	2.7281e-08	2.21306e-07
GOTERM_CC_DIRECT	GO:0015629~actin cytoskeleton	21	9.67742	1.32282e-09	ENSG00000077157, ENSG00000196923, ENSG00000122786, ENSG00000133030, ENSG00000147044, ENSG00000050405, ENSG00000113758, ENSG00000129116, ENSG00000147394, ENSG00000130402, ENSG00000172403, ENSG00000077549, ENSG00000136717, ENSG00000148180, ENSG00000154553, ENSG00000163110, ENSG00000058272, ENSG00000099204, ENSG00000154556, ENSG00000167193, ENSG00000133026	213	177	9780	5.4476	4.43146e-07	1.47715e-07	1.79741e-06
GOTERM_MF_DIRECT	GO:0051015~actin filament binding	18	8.29493	8.33895e-10	ENSG00000167460, ENSG00000162614, ENSG00000163539, ENSG00000143549, ENSG00000131018, ENSG00000128641, ENSG00000050405, ENSG00000130402, ENSG00000136717, ENSG00000196535, ENSG00000077549, ENSG00000087274, ENSG00000140416, ENSG00000078114, ENSG00000072110, ENSG00000198467, ENSG00000133392, ENSG00000133026	207	119	9318	6.80891	3.0604e-07	1.5302e-07	1.14854e-06
GOTERM_CC_DIRECT	GO:0005925~focal adhesion	29	13.3641	2.0323e-09	ENSG00000177731, ENSG00000196923, ENSG00000163539, ENSG00000130202, ENSG00000050405, ENSG00000197043, ENSG00000129116, ENSG00000147394, ENSG00000130402, ENSG00000137309, ENSG00000065054, ENSG00000172403, ENSG00000132589, ENSG00000041982, ENSG00000167460, ENSG00000085733, ENSG00000162614, ENSG00000079819, ENSG00000165119, ENSG00000133030, ENSG00000079308, ENSG00000147044, ENSG00000070831, ENSG0000…	213	351	9780	3.79359	6.80819e-07	1.70205e-07	2.76142e-06
GOTERM_MF_DIRECT	GO:0098641~cadherin binding involved in cell-cell adhesion	25	11.5207	4.02708e-09	ENSG00000085733, ENSG00000115310, ENSG00000153113, ENSG00000130396, ENSG00000165119, ENSG00000133030, ENSG00000122786, ENSG00000115306, ENSG00000128641, ENSG00000050405, ENSG00000067225, ENSG00000113758, ENSG00000120802, ENSG00000065054, ENSG00000168488, ENSG00000077549, ENSG00000065613, ENSG00000087274, ENSG00000105939, ENSG00000163110, ENSG00000197694, ENSG00000148341, ENSG00000142864, ENSG0000…	207	266	9318	4.23069	1.47794e-06	4.92646e-07	5.54658e-06
GOTERM_MF_DIRECT	GO:0003779~actin binding	23	10.5991	5.42447e-09	ENSG00000177731, ENSG00000079819, ENSG00000122786, ENSG00000133030, ENSG00000115306, ENSG00000079308, ENSG00000065534, ENSG00000131018, ENSG00000082397, ENSG00000113758, ENSG00000129116, ENSG00000130402, ENSG00000172403, ENSG00000077549, ENSG00000148180, ENSG00000087274, ENSG00000163110, ENSG00000197694, ENSG00000099204, ENSG00000178209, ENSG00000140416, ENSG00000198467, ENSG00000133026	207	228	9318	4.54094	1.99078e-06	4.97695e-07	7.47122e-06
GOTERM_BP_DIRECT	GO:0098609~cell-cell adhesion	25	11.5207	1.17792e-09	ENSG00000085733, ENSG00000115310, ENSG00000153113, ENSG00000130396, ENSG00000165119, ENSG00000133030, ENSG00000122786, ENSG00000115306, ENSG00000128641, ENSG00000050405, ENSG00000067225, ENSG00000113758, ENSG00000120802, ENSG00000065054, ENSG00000168488, ENSG00000077549, ENSG00000065613, ENSG00000087274, ENSG00000105939, ENSG00000163110, ENSG00000197694, ENSG00000148341, ENSG00000142864, ENSG0000…	207	250	9308	4.49662	1.63496e-06	1.63496e-06	1.93879e-06
GOTERM_CC_DIRECT	GO:0001725~stress fiber	11	5.06912	5.90577e-08	ENSG00000167460, ENSG00000130402, ENSG00000196923, ENSG00000143549, ENSG00000065534, ENSG00000099204, ENSG00000140416, ENSG00000078114, ENSG00000050405, ENSG00000072110, ENSG00000133026	213	48	9780	10.5223	1.97841e-05	3.95686e-06	8.02458e-05
GOTERM_MF_DIRECT	GO:0005516~calmodulin binding	16	7.37327	2.16059e-07	ENSG00000122786, ENSG00000183023, ENSG00000115306, ENSG00000065534, ENSG00000128641, ENSG00000147044, ENSG00000076826, ENSG00000148660, ENSG00000157087, ENSG00000087274, ENSG00000197694, ENSG00000196792, ENSG00000058668, ENSG00000133392, ENSG00000070961, ENSG00000133026	207	133	9318	5.41528	7.92906e-05	1.58586e-05	0.000297582
GOTERM_CC_DIRECT	GO:0005903~brush border	10	4.60829	1.46177e-06	ENSG00000130402, ENSG00000177731, ENSG00000077549, ENSG00000087470, ENSG00000128641, ENSG00000178209, ENSG00000050405, ENSG00000072110, ENSG00000092841, ENSG00000133026	213	52	9780	8.8299	0.000489574	8.16123e-05	0.00198619
GOTERM_CC_DIRECT	GO:0005884~actin filament	10	4.60829	2.79227e-06	ENSG00000010810, ENSG00000167460, ENSG00000085733, ENSG00000077549, ENSG00000143549, ENSG00000128641, ENSG00000140416, ENSG00000072110, ENSG00000198467, ENSG00000129116	213	56	9780	8.1992	0.000934974	0.000133621	0.00379398
GOTERM_BP_DIRECT	GO:0006936~muscle contraction	12	5.52995	6.77563e-07	ENSG00000167460, ENSG00000122786, ENSG00000183023, ENSG00000143549, ENSG00000065534, ENSG00000101605, ENSG00000140416, ENSG00000198363, ENSG00000087258, ENSG00000198467, ENSG00000133392, ENSG00000092841	207	75	9308	7.19459	0.000940016	0.000470118	0.00111522
GOTERM_CC_DIRECT	GO:0005886~plasma membrane	72	33.1797	1.42829e-05	ENSG00000163539, ENSG00000161911, ENSG00000122786, ENSG00000055955, ENSG00000183023, ENSG00000128641, ENSG00000183020, ENSG00000050405, ENSG00000147394, ENSG00000168610, ENSG00000142875, ENSG00000113889, ENSG00000069424, ENSG00000099864, ENSG00000133026, ENSG00000085733, ENSG00000134121, ENSG00000115310, ENSG00000079819, ENSG00000171560, ENSG00000100813, ENSG00000147044, ENSG00000082397, ENSG0000…	213	2058	9780	1.60637	0.00477339	0.000531505	0.0194055
GOTERM_CC_DIRECT	GO:0005856~cytoskeleton	20	9.21659	1.38311e-05	ENSG00000167460, ENSG00000085733, ENSG00000162614, ENSG00000154040, ENSG00000152767, ENSG00000079819, ENSG00000122786, ENSG00000138443, ENSG00000079308, ENSG00000145362, ENSG00000143549, ENSG00000131018, ENSG00000082397, ENSG00000077549, ENSG00000087274, ENSG00000122367, ENSG00000178209, ENSG00000140416, ENSG00000069424, ENSG00000070087	213	286	9780	3.21087	0.00462275	0.000579016	0.0187917
GOTERM_CC_DIRECT	GO:0014069~postsynaptic density	14	6.45161	2.16645e-05	ENSG00000102081, ENSG00000115310, ENSG00000115306, ENSG00000148660, ENSG00000082397, ENSG00000254087, ENSG00000010810, ENSG00000156011, ENSG00000156642, ENSG00000163110, ENSG00000133083, ENSG00000186868, ENSG00000069424, ENSG00000099864	213	150	9780	4.28545	0.00723142	0.000725506	0.0294331
GOTERM_CC_DIRECT	GO:0005862~muscle thin filament tropomyosin	4	1.84332	3.95362e-05	ENSG00000167460, ENSG00000143549, ENSG00000140416, ENSG00000198467	213	4	9780	45.9155	0.0131576	0.00120336	0.0537073
KEGG_PATHWAY	hsa04261:Adrenergic signaling in cardiomyocytes	12	5.52995	7.05362e-06	ENSG00000167460, ENSG00000087460, ENSG00000142875, ENSG00000143549, ENSG00000148660, ENSG00000058668, ENSG00000140416, ENSG00000157087, ENSG00000153956, ENSG00000198467, ENSG00000112062, ENSG00000070961	94	97	4207	5.53674	0.00121249	0.00121249	0.00862195
GOTERM_MF_DIRECT	GO:0008092~cytoskeletal protein binding	8	3.68664	2.33871e-05	ENSG00000152767, ENSG00000122367, ENSG00000154553, ENSG00000151150, ENSG00000183023, ENSG00000140416, ENSG00000078114, ENSG00000143337	207	40	9318	9.0029	0.00854644	0.00122542	0.0322067
GOTERM_MF_DIRECT	GO:0005200~structural constituent of cytoskeleton	11	5.06912	2.03657e-05	ENSG00000112851, ENSG00000079819, ENSG00000151150, ENSG00000145362, ENSG00000115306, ENSG00000197694, ENSG00000140416, ENSG00000186868, ENSG00000154556, ENSG00000082397, ENSG00000182253	207	87	9318	5.69149	0.00744642	0.00124494	0.0280464
GOTERM_MF_DIRECT	GO:0005515~protein binding	157	72.3502	2.89769e-05	ENSG00000114646, ENSG00000196923, ENSG00000166130, ENSG00000055955, ENSG00000115306, ENSG00000138443, ENSG00000183023, ENSG00000143727, ENSG00000113648, ENSG00000183020, ENSG00000050405, ENSG00000115380, ENSG00000153827, ENSG00000182253, ENSG00000065613, ENSG00000125944, ENSG00000167674, ENSG00000168610, ENSG00000148341, ENSG00000099204, ENSG00000115419, ENSG00000112062, ENSG00000070087, ENSG0000…	207	5819	9318	1.21452	0.0105783	0.00132845	0.0399031
KEGG_PATHWAY	hsa04921:Oxytocin signaling pathway	11	5.06912	5.75018e-05	ENSG00000087460, ENSG00000077157, ENSG00000125503, ENSG00000142875, ENSG00000065534, ENSG00000058272, ENSG00000148660, ENSG00000166501, ENSG00000087258, ENSG00000153956, ENSG00000092841	94	100	4207	4.92309	0.00984184	0.00197616	0.070267
GOTERM_MF_DIRECT	GO:0044325~ion channel binding	10	4.60829	5.15904e-05	ENSG00000010810, ENSG00000130402, ENSG00000254087, ENSG00000102081, ENSG00000151150, ENSG00000156642, ENSG00000145362, ENSG00000183023, ENSG00000198363, ENSG00000072110	207	78	9318	5.77109	0.0187561	0.00210159	0.0710331
KEGG_PATHWAY	hsa05414:Dilated cardiomyopathy	9	4.14747	5.3473e-05	ENSG00000167460, ENSG00000087460, ENSG00000160789, ENSG00000142875, ENSG00000143549, ENSG00000140416, ENSG00000135424, ENSG00000153956, ENSG00000198467	94	62	4207	6.49674	0.00915544	0.00229676	0.0653454
KEGG_PATHWAY	hsa04020:Calcium signaling pathway	11	5.06912	4.41224e-05	ENSG00000078668, ENSG00000087460, ENSG00000142875, ENSG00000183023, ENSG00000065534, ENSG00000148660, ENSG00000058668, ENSG00000166501, ENSG00000157087, ENSG00000187091, ENSG00000070961	94	97	4207	5.07535	0.0075605	0.00252654	0.0539215
KEGG_PATHWAY	hsa04270:Vascular smooth muscle contraction	10	4.60829	3.22576e-05	ENSG00000087460, ENSG00000077157, ENSG00000125503, ENSG00000122786, ENSG00000142875, ENSG00000185532, ENSG00000065534, ENSG00000058272, ENSG00000166501, ENSG00000092841	94	75	4207	5.96738	0.00553303	0.00277035	0.0394243
KEGG_PATHWAY	hsa05205:Proteoglycans in cancer	12	5.52995	0.000181208	ENSG00000085733, ENSG00000077157, ENSG00000151150, ENSG00000125503, ENSG00000168610, ENSG00000142875, ENSG00000145362, ENSG00000058272, ENSG00000070831, ENSG00000148660, ENSG00000166501, ENSG00000112062	94	137	4207	3.92017	0.0306897	0.00518162	0.221282
KEGG_PATHWAY	hsa04510:Focal adhesion	13	5.99078	0.000219815	ENSG00000010810, ENSG00000130402, ENSG00000077157, ENSG00000125503, ENSG00000065534, ENSG00000142173, ENSG00000058272, ENSG00000070831, ENSG00000166501, ENSG00000135424, ENSG00000072110, ENSG00000167193, ENSG00000041982	94	164	4207	3.54768	0.0371063	0.00538719	0.268369
GOTERM_BP_DIRECT	GO:0007015~actin filament organization	9	4.14747	2.18039e-05	ENSG00000167460, ENSG00000154553, ENSG00000143549, ENSG00000128641, ENSG00000140416, ENSG00000072110, ENSG00000154556, ENSG00000198467, ENSG00000113758	207	54	9308	7.49436	0.0298108	0.0100373	0.0358818

## Sheet: GOterms_nervous_specific_protei
Category	Term	Count	%	PValue	Genes	List Total	Pop Hits	Pop Total	Fold Enrichment	Bonferroni	Benjamini	FDR
GOTERM_MF_DIRECT	GO:0051015~actin filament binding	8	21.6216	2.8505e-07	ENSG00000130402, ENSG00000136717, ENSG00000087274, ENSG00000143549, ENSG00000140416, ENSG00000078114, ENSG00000072110, ENSG00000133026	37	119	9318	16.9303	3.16401e-05	3.16401e-05	0.000322594
GOTERM_CC_DIRECT	GO:0001725~stress fiber	6	16.2162	7.73417e-07	ENSG00000130402, ENSG00000143549, ENSG00000140416, ENSG00000078114, ENSG00000072110, ENSG00000133026	37	48	9780	33.0405	0.000108273	0.000108273	0.000912552
GOTERM_CC_DIRECT	GO:0005886~plasma membrane	21	56.7568	5.75742e-06	ENSG00000129353, ENSG00000115310, ENSG00000130396, ENSG00000079819, ENSG00000151150, ENSG00000147044, ENSG00000070831, ENSG00000148660, ENSG00000067225, ENSG00000153956, ENSG00000113758, ENSG00000106976, ENSG00000010810, ENSG00000111731, ENSG00000087274, ENSG00000149294, ENSG00000142875, ENSG00000072110, ENSG00000133318, ENSG00000087258, ENSG00000133026	37	2058	9780	2.69719	0.000805717	0.00040294	0.00679298
GOTERM_MF_DIRECT	GO:0003779~actin binding	8	21.6216	2.18308e-05	ENSG00000130402, ENSG00000087274, ENSG00000079819, ENSG00000133030, ENSG00000197694, ENSG00000140416, ENSG00000113758, ENSG00000133026	37	228	9318	8.83642	0.00242032	0.00121089	0.0247034
GOTERM_MF_DIRECT	GO:0098641~cadherin binding involved in cell-cell adhesion	8	21.6216	5.86072e-05	ENSG00000087274, ENSG00000115310, ENSG00000130396, ENSG00000133030, ENSG00000197694, ENSG00000148341, ENSG00000067225, ENSG00000113758	37	266	9318	7.57407	0.00648448	0.00216618	0.0663064
GOTERM_MF_DIRECT	GO:0030507~spectrin binding	4	10.8108	8.8951e-05	ENSG00000087274, ENSG00000079819, ENSG00000151150, ENSG00000076826	37	23	9318	43.7979	0.00982542	0.00246546	0.100621
GOTERM_MF_DIRECT	GO:0005516~calmodulin binding	6	16.2162	0.000145179	ENSG00000087274, ENSG00000197694, ENSG00000147044, ENSG00000148660, ENSG00000076826, ENSG00000133026	37	133	9318	11.3611	0.0159869	0.00321803	0.164178
GOTERM_CC_DIRECT	GO:0005913~cell-cell adherens junction	8	21.6216	7.97521e-05	ENSG00000087274, ENSG00000115310, ENSG00000130396, ENSG00000133030, ENSG00000197694, ENSG00000148341, ENSG00000067225, ENSG00000113758	37	293	9780	7.21705	0.0111036	0.00371499	0.094059
GOTERM_MF_DIRECT	GO:0044325~ion channel binding	5	13.5135	0.000218392	ENSG00000010810, ENSG00000130402, ENSG00000151150, ENSG00000156642, ENSG00000072110	37	78	9318	16.1435	0.0239527	0.00403255	0.246879
GOTERM_CC_DIRECT	GO:0005925~focal adhesion	8	21.6216	0.000245248	ENSG00000130402, ENSG00000087274, ENSG00000079819, ENSG00000133030, ENSG00000147044, ENSG00000070831, ENSG00000072110, ENSG00000041982	37	351	9780	6.02449	0.033756	0.00854799	0.288985
GOTERM_CC_DIRECT	GO:0015629~actin cytoskeleton	6	16.2162	0.000438919	ENSG00000130402, ENSG00000136717, ENSG00000133030, ENSG00000147044, ENSG00000113758, ENSG00000133026	37	177	9780	8.96015	0.0596114	0.0101914	0.516655
GOTERM_CC_DIRECT	GO:0030018~Z disc	5	13.5135	0.000419938	ENSG00000130402, ENSG00000136717, ENSG00000151150, ENSG00000078114, ENSG00000072110	37	97	9780	13.625	0.0571081	0.0116918	0.494363
GOTERM_BP_DIRECT	GO:0098609~cell-cell adhesion	8	21.6216	3.97442e-05	ENSG00000087274, ENSG00000115310, ENSG00000130396, ENSG00000133030, ENSG00000197694, ENSG00000148341, ENSG00000067225, ENSG00000113758	37	250	9308	8.05016	0.0161243	0.0161243	0.0556006
GOTERM_CC_DIRECT	GO:0005903~brush border	4	10.8108	0.000894409	ENSG00000130402, ENSG00000087470, ENSG00000072110, ENSG00000133026	37	52	9780	20.3326	0.117744	0.017737	1.05023
GOTERM_MF_DIRECT	GO:0005088~Ras guanyl-nucleotide exchange factor activity	4	10.8108	0.0011475	ENSG00000010810, ENSG00000149294, ENSG00000197694, ENSG00000148660	37	54	9318	18.6547	0.119659	0.0180418	1.29098
GOTERM_CC_DIRECT	GO:0005884~actin filament	4	10.8108	0.00111059	ENSG00000010810, ENSG00000143549, ENSG00000140416, ENSG00000072110	37	56	9780	18.8803	0.144072	0.0192583	1.30256
KEGG_PATHWAY	hsa04530:Tight junction	5	13.5135	0.000414353	ENSG00000130402, ENSG00000130396, ENSG00000070831, ENSG00000072110, ENSG00000133026	24	67	4207	13.0815	0.0465425	0.0235485	0.470967
GOTERM_BP_DIRECT	GO:0051017~actin filament bundle assembly	4	10.8108	0.000129962	ENSG00000130402, ENSG00000087274, ENSG00000070831, ENSG00000072110	37	26	9308	38.7027	0.0517698	0.0262289	0.181705
GOTERM_CC_DIRECT	GO:0005911~cell-cell junction	5	13.5135	0.00179498	ENSG00000130402, ENSG00000130396, ENSG00000147044, ENSG00000070831, ENSG00000072110	37	143	9780	9.24211	0.222385	0.0275601	2.0975
KEGG_PATHWAY	hsa04520:Adherens junction	5	13.5135	0.000288326	ENSG00000010810, ENSG00000130402, ENSG00000130396, ENSG00000070831, ENSG00000072110	24	61	4207	14.3682	0.0326184	0.0326184	0.327935
GOTERM_BP_DIRECT	GO:0007411~axon guidance	5	13.5135	0.000448631	ENSG00000010810, ENSG00000149294, ENSG00000151150, ENSG00000197694, ENSG00000133026	37	94	9308	13.3813	0.167674	0.0448461	0.625952
GOTERM_BP_DIRECT	GO:0043547~positive regulation of GTPase activity	8	21.6216	0.000373323	ENSG00000010810, ENSG00000149294, ENSG00000130396, ENSG00000135439, ENSG00000197694, ENSG00000087470, ENSG00000148660, ENSG00000087258	37	358	9308	5.62162	0.141628	0.0496318	0.521133

## Sheet: GOterms_cardiac_specific_protei
Category	Term	Count	%	PValue	Genes	List Total	Pop Hits	Pop Total	Fold Enrichment	Bonferroni	Benjamini	FDR
GOTERM_MF_DIRECT	GO:0008307~structural constituent of muscle	7	38.8889	5.05647e-11	ENSG00000154553, ENSG00000143549, ENSG00000140416, ENSG00000198363, ENSG00000078114, ENSG00000154556, ENSG00000198467	18	40	9318	90.5917	2.32597e-09	2.32597e-09	4.77927e-08
GOTERM_CC_DIRECT	GO:0030018~Z disc	6	33.3333	4.87162e-07	ENSG00000122367, ENSG00000154553, ENSG00000077157, ENSG00000145362, ENSG00000078114, ENSG00000154556	18	97	9780	33.6082	3.26393e-05	3.26393e-05	0.000499647
GOTERM_BP_DIRECT	GO:0007015~actin filament organization	5	27.7778	2.277e-06	ENSG00000154553, ENSG00000143549, ENSG00000140416, ENSG00000154556, ENSG00000198467	18	54	9308	47.8807	0.000318729	0.000318729	0.0026866
GOTERM_CC_DIRECT	GO:0005862~muscle thin filament tropomyosin	3	16.6667	1.70294e-05	ENSG00000143549, ENSG00000140416, ENSG00000198467	18	4	9780	407.5	0.00114033	0.000570325	0.0174644
KEGG_PATHWAY	hsa05414:Dilated cardiomyopathy	4	22.2222	5.90902e-05	ENSG00000143549, ENSG00000140416, ENSG00000135424, ENSG00000198467	7	62	4207	38.7742	0.00124016	0.000620273	0.0456166
GOTERM_MF_DIRECT	GO:0051015~actin filament binding	5	27.7778	5.29305e-05	ENSG00000196535, ENSG00000143549, ENSG00000140416, ENSG00000078114, ENSG00000198467	18	119	9318	21.7507	0.0024319	0.000811293	0.0500177
KEGG_PATHWAY	hsa05410:Hypertrophic cardiomyopathy (HCM)	4	22.2222	4.58396e-05	ENSG00000143549, ENSG00000140416, ENSG00000135424, ENSG00000198467	7	57	4207	42.1754	0.000962191	0.000962191	0.035389
GOTERM_MF_DIRECT	GO:0008092~cytoskeletal protein binding	4	22.2222	4.78038e-05	ENSG00000122367, ENSG00000154553, ENSG00000140416, ENSG00000078114	18	40	9318	51.7667	0.00219661	0.00109891	0.0451741
KEGG_PATHWAY	hsa04260:Cardiac muscle contraction	3	16.6667	0.00243426	ENSG00000143549, ENSG00000140416, ENSG00000198467	7	55	4207	32.7818	0.049894	0.0169159	1.86427
GOTERM_BP_DIRECT	GO:0006936~muscle contraction	4	22.2222	0.000315049	ENSG00000143549, ENSG00000140416, ENSG00000198363, ENSG00000198467	18	75	9308	27.5793	0.043155	0.0218154	0.371095
KEGG_PATHWAY	hsa04261:Adrenergic signaling in cardiomyocytes	3	16.6667	0.00743016	ENSG00000143549, ENSG00000140416, ENSG00000198467	7	97	4207	18.5876	0.144968	0.0383974	5.59585
