# Supplementary material for: An analysis of tissue-specific alternative splicing at the protein level
Source: PLoS Comput Biol. 2020 Oct 5;16(10):e1008287. doi: 10.1371/journal.pcbi.1008287 (PMC7561204; doi:10.1371/journal.pcbi.1008287)
Supplement: S3 Table — Human Body Map tissue proteomics experiments collected in tissue groups (tab 1) and Human Protein Atlas tissue transcriptomics experiments collected in tissue groups (tab 2). (XLSX) [file pcbi.1008287.s010.xlsx]

## Sheet: Proteomics tissue groups
group	tissues	No experiments
blood	Adult Bcells, Adult CD4Tcells, Adult CD8Tcells, Adult NKcells, Adult Platelets, Adult Monocytes	15
digestive	Adult Colon, Adult Rectum, Fetal Gut, Adult Gallbladder, Adult Pancreas	11
endocrine	Adult Adrenalgland	3
liver	Adult Liver, Fetal Liver	7
muscle	Adult Heart, Fetal Heart, Adult Esophagus	12
nervous	Adult Frontalcortex, Adult Spinalcord, Fetal Brain, Adult Retina	10
placenta	Fetal Placenta	2
reproductive	Adult Testis, Adult Ovary, Fetal Ovary, Fetal Testis	8
respiratory	Adult Lung	3
urinary	Adult Urinarybladder, Adult Prostate, Adult Kidney	8

## Sheet: Transcriptomics tissue groups
group	tissues	No experiments
digestive	Colon, Gallbladder, Pancreas, Rectum	4
endocrine	Adrenal	1
fat	Fat	1
immune system	Bonemarrow, Lymphnode, Spleen	3
liver	Liver	1
muscle	Esophagus, Heart	2
nervous	Brain	1
placenta	placenta	1
reproductive	Ovary, Testis	2
respiratory	Lung	1
skin	Skin	1
urinary	Kidney, Prostate, Urinarybladder	3
